# Supplementary material for: Trends and intellectual property landscape in soybean breeding: a patent and paper Bibliometric analysis
Source: GM Crops Food. 2026 May 5;17(1):2662120. doi: 10.1080/21645698.2026.2662120 (PMC13154963; doi:10.1080/21645698.2026.2662120)
Supplement: Supplementary tables.xlsx [file KGMC_A_2662120_SM6414.xlsx]

## Sheet: Table S1
Standardized publication numbers	Earliest publication date	Original document	Title	Abstract	Inventors	Current assignees	Questel unique family ID (FAN)	Family publication details	Technical concepts	Technology domains	Main IPC	Main CPC	Assignee country	Inventor country	Cited patents - Raw information	Non-Latin cited patents	All cited patents	All citing patents	Months between old and youngest family filing dates - Count	Countries/authorities - Count	WO parent publication number	Earliest application date	Keywords in context	Citing patents - Raw information
CN103224954B CN103224954	2013-07-31	Open	(CN103224954) Method for breeding transgenic soybeans through Agrobacterium tumefaciens mediated transformation	(CN103224954) The invention discloses a method for breeding transgenic soybeans through Agrobacterium tumefaciens mediated transformation. The method is characterized by transferring a target DNA (deoxyribonucleic acid) into soybean cells through Agrobacterium tumefaciens mediated transformation, and comprises the following steps: 1) injecting a suspension of recombinant Agrobacterium tumefaciens…	CHEN LIMIAO SHA AIHUA ZHANG XIAOJUAN DAN ZHIHUI CHEN SHUILIAN ZHANG CHANJUAN QIU DEZHEN ZHOU RONG ZHOU XINAN	OILCROPS RESEARCH INSTITUTE CAAS	45680878	CN103224954 B 2015-10-28 [CN103224954B] CN103224954 A 2013-07-31 [CN103224954]	(CN103224954B) DNA(100,8) AGRICULTURE BACILLUS(100,3) TRANSGENIC SOYBEAN(100,3) AGROBACTERIUM MEDIATION(100,2) CULTIVATION GENETICALLY ENGINEERED SOYBEAN(100,2) GENETICALLY ENGINEERED SOYBEAN(100,2) SOYBEAN CELL(100,2) SOYBEAN COTYLEDON NODE MERISTEM(91,1) RECOMBINANT AGROBACTERIUM(90,17) COTYLEDON NODE MERISTEM(84,4) SOYBEAN SEED GERMINATION(78,1) RECOMBINANT AGROBACTERIUM TUMEFACIENS SUSPENSION…	Biotechnology Food chemistry	C12N-015/82		(CN103224954) CN (CN103224954B) CN			李丹丹等: "农杆菌介导的大豆子叶节非组织培养遗传转化体系优化", 《植物遗传资源学报》, vol. 13, no. 5, 31 December 2012 (2012-12-31), pages 1 (Cat. X,Y) -陈李淼等: "利用农杆菌介导法转化大豆子叶节的影响因素研究", 《大豆科学》, vol. 31, no. 1, 29 February 2012 (2012-02-29), pages 18 (Cat. X,Y) -王全伟等: "农杆菌介导的大豆植株整体转化", 《大豆科学》, vol. 27, no. 2, 30 April 2008 (2008-04-30), pages 190 - 193 (Cat. A) -利用农杆菌介导法转化大豆子叶节的影响因素研究;陈李淼等;《大豆科学》;20120229;第31卷(第1期);第18页 (Cat. Y) -农杆菌介导的大…	0	4	0	1		2013-05-23	CLKW RECOMBINANT AGROBACTERIUM(45,17) RECOMBINANT AGROBACTERIUM(90,17) RECOMBINANT AGROBACTERIUM SUSPENSION(10,21) RECOMBINANT AGROBACTERIUM SUSPENSION(15,21) RECOMBINANT AGROBACTERIUM TUMEFACIENS SUSPENSION(69,1) SOYBEAN CELL(100,2) SOYBEAN CELL(100,3) SOYBEAN GERMINATION(29,2) SOYBEAN SEED GERMINATION(78,1) TRANSGENIC SOYBEAN(100,3) TRANSGENIC SOYBEAN(100,5) TRANSGENIC SOYBEAN PLANT(31,3) TRANS…	(CN103224954B) CN107868796 79242400 WHO=EXAMINER SELF=N CAT=X CN108546711 81334019 WHO=EXAMINER SELF=N CAT=A CN108374020 80809987 WHO=EXAMINER SELF=N CAT=A CN113151350 95351092 WHO=EXAMINER SELF=N CAT=A
CN103614413B CN103614413	2014-03-05	Open	(CN103614413) Method of improving soybean genetic transformation efficiency by virtue of synergism of surfactant and ultrasonic waves and application of method	(CN103614413) The invention discloses a method of improving the soybean genetic transformation efficiency by virtue of the synergism of a surfactant and ultrasonic waves and an application of the method. The method is an agrobacterium tumefaciens mediated soybean cotyledonary node genetic transformation method and comprises the following steps: infecting a soybean cotyledonary node explant by vir…	QIU LIJUAN GUO BINGFU ZHANG LIJUAN LIU ZHANGXIONG GUO YONG LI MAIQUAN CHANG RUZHEN	INSTITUTE OF CROP SCIENCES CHINESE ACADEMY OF AGRICULTURAL SCIENCES	64900335	CN103614413 B 2015-08-12 [CN103614413B] CN103614413 A 2014-03-05 [CN103614413]	(CN103614413B) GENETIC TRANSFORMATION(100,59) SOYBEAN COTYLEDON NODE EXPLANT(100,58) RECOMBINANT AGROBACTERIUM TUMEFACIENS(100,52) EXPLANT INFECTION(100,39) SOYBEAN COTYLEDON NODE(100,29) AGROBACTERIUM TUMEFACIENS(100,21) DNA(100,20) SOYBEAN GENETIC TRANSFORMATION(100,6) INFECT SOYBEAN COTYLEDON NODE EXPLANT(100,1) RESTRUCTURING AGROBACTERIUM TUMEFACIENS(42,2) GENE RESOURCE SHORTAGE DEFECT(35,1) …	Biotechnology Food chemistry	C12N-015/84		(CN103614413) CN (CN103614413B) CN		(CN103614413B) Search Report [Examiner] -CN102533848 (A) (Cat. Y) [CN102533848] C12N15/82	张银霞: "农杆菌介导的大豆转基因研究进展", 《大豆科学》 (Cat. A) -叶兴国: "提高植物农杆菌转化效率辅助策略研究进展", 《中国农业科学》 (Cat. A) -陈李淼等: "利用农杆菌介导法转化大豆子叶节的影响因素研究", 《大豆科学》 (Cat. Y) -SHENG-JUN LIU等: "The effect of co-cultivation and selection parameters on Agrobacterium-mediated transformation of Chinese soybean varieties", 《PLANT CELL REP》 (Cat. Y) -The effect of co-cultivation and selection parameters on Agrobacterium-mediated transformati…	1	3	0	1		2013-11-21	CLKW BREEDING TRANSGENIC SOYBEAN(25,1) CULTURING TRANSGENIC SOYBEAN(23,1) GENETIC TRANSFORMATION(100,59) GENETIC TRANSFORMATION(100,60) INFECT SOYBEAN COTYLEDON NODE EXPLANT(100,1) QIGONG BEAN(11,2) QIGONG BEAN(13,2) RECOMBINANT AGROBACTERIUM TUMEFACIENS(100,52) RECOMBINANT AGROBACTERIUM TUMEFACIENS(100,55) RECOMBINANT BACTERIA(12,4) RECOMBINANT BACTERIA(13,4) RECOMBINANT EXPRESSION VECTOR(13,4) …	(CN103614413B) CN105713923 73436790 WHO=EXAMINER SELF=N CAT=Y CN107058364B 77048905 WHO=EXAMINER SELF=N CAT=A CN110343779 86339006 WHO=EXAMINER SELF=Y CAT=Y
CN104098663B CN104098663	2014-10-15	Open	(CN104098663) Application of soybean protein and coding gene of the soybean protein in plant drought resistance adjustment	(CN104098663) The invention discloses application of soybean GmSYP24 protein and a coding gene of the soybean protein in plant drought resistance adjustment, and particularly application of a protein as shown in sequence 2 and a coding gene of the protein in plant drought resistance adjustment. Experiments show that under normal water supply conditions, wild type tobacco, empty vector transduced …	CHEN LIMIAO HAO QINGNAN ZHOU XINAN SHA AIHUA ZHANG CHANJUAN CHEN HAIFENG DAN ZHIHUI ZHOU RONG QIU DEZHEN CHEN SHUILIAN	OILCROPS RESEARCH INSTITUTE CAAS	67647165	CN104098663 B 2016-07-06 [CN104098663B] CN104098663 A 2014-10-15 [CN104098663]	(CN104098663B) DROUGHT RESISTANCE(100,15) TRANSGENIC PLANT(100,10) PLANT DROUGHT RESISTANCE(100,7) SEMEN SOJA ATRICOLOR(100,3) SOYBEAN PROTEIN(100,1) TRANSGENE TOBACCO STRAIN(60,2) DICOTYLEDONOUS PLANT(52,8) EMPTY CARRIER NICOTIANA TABACUM(47,2) CARRIER NICOTIANA TABACUM(36,2) SOYBEAN DROUGHT(36,1) TOBACCO BLADE(34,2) ALLEVIATING CRISIS(34,1) EMPTY CARRIER TOBACCO LEAF(24,1) CARRIER TOBACCO LEAF …	Biotechnology Food chemistry	C07K-014/415	C07K-014/415	(CN104098663) CN (CN104098663B) CN		(CN104098663B) Search Report [Examiner] -CN103102400 (A) (Cat. A) [CN103102400] INST GENETICS & DEV BIOLOG CAS		1	0	0	1		2013-10-25	CLKW RECOMBINANT EXPRESSION VECTOR(15,16) RECOMBINANT EXPRESSION VECTOR(24,14) IC A01H-005/00 C12N-015/29 C12N-015/82 KEYC PLANT EXPRESSION VECTOR(7,6) PLANT TRANSFORMATION(4,1)
CN104232682B CN104232682	2014-12-24	Open	(CN104232682) Method for cultivating high-yield plant by overexpression of gma-miR156b	(CN104232682) The invention discloses a method for cultivating a high-yield plant by gma-miR156b and a precursor gene of gma-miR156b. The method comprises steps as follows: firstly, a recombinant expression vector containing a microRNA precursor sequence expressed by SEQ ID NO:2 is established, then, a transformant is established by the recombinant expression vector and then used for infecting a …	LI XIA WANG YOUNING JI HONGTAO JIANG QIONG ZHAO FANG SHI LEI DU LINQIAN	INSTITUTE OF GENETICS & DEVELOPMENTAL BIOLOGY - CHINESE ACADEMY OF SCIENCES	68219004	CN104232682 B 2017-01-11 [CN104232682B] CN104232682 A 2014-12-24 [CN104232682]	(CN104232682B) GMA MIR156B(100,30) PLANT(100,22) MULTIPOD(100,5) CULTIVATING MULTIBRANCH(100,3) MICRORNA(100,3) GMA MIR156B EXPRESSION(100,2) HIGH YIELD CULTIVATION(100,1) GMA MIR156B PRECURSOR(88,1) RECOMBINANT EXPRESSION VECTOR(65,12) TARGET PLANT(56,5) AGROBACTERIUM TUMEFACIENS EHA(52,1) FROZEN COMPETENT AGROBACTERIUM CELL(50,2) TRANSFORMANT(49,8) MICRORNA PRECURSOR SEQUENCE(47,1) TRANSGENIC S…	Biotechnology Food chemistry	C12N-015/84		(CN104232682) CN (CN104232682B) CN		(CN104232682B) Search Report [Examiner] -CN103589721 (A) (Cat. A) [CN103589721] MICROMEDMARK BIOTECH CO LTD -CN102220330 (A) (Cat. Y,X) [CN102220330] INST GENETICS & DEV BIOLOG CAS	KABIN XIE 等: "“Genomic Organization,Differential Expression,and Interaction of SQUAMOSA Promoter-Binding-Like Transcription Factors and microRNA156 in Rice”", 《PLANT PHYSIOLOGY》, vol. 42, no. 1, 21 July 2006 (2006-07-21) (Cat. Y) -登陆号: "“GenBank Accession No:NR_048600.1”", 《GENBANK》, 16 May 2012 (2012-05-16) (Cat. X)	2	6	0	1		2014-09-18	CLKW RECOMBINANT EXPRESSION VECTOR(65,12) RECOMBINANT EXPRESSION VECTOR(66,16) SEED(23,3) SOYBEAN(22,9) IC A01H-005/00 KEYC MORTAR(6,4)	(CN104232682B) CN106615619 76070195 WHO=EXAMINER SELF=N CAT=A CN108841863B 82039829 WHO=EXAMINER SELF=N CAT=A CN109055422B 82706492 WHO=EXAMINER SELF=N CAT=A CN109929873 84984557 WHO=EXAMINER SELF=N CAT=Y CAT=X CN116042696B 104760233 WHO=EXAMINER SELF=N CN116254288B 105307546 WHO=EXAMINER SELF=N
CN104280536B CN104280536	2015-01-14	Open	(CN104280536) Method for detecting of tolerance to glyphosate of soybean and application of method	(CN104280536) The invention discloses a method for detecting tolerance to glyphosate of soybean and application of the method, provides a method for detecting the tolerance to glyphosate of soybean and relates to a method different from the prior art for applying herbicide to to-be-detected plants. The method for detecting the tolerance to glyphosate of the soybean comprises the following steps: …	QIU LIJUAN LIU MING GUO YONG LI MAIQUAN ZHANG XIANLI	INSTITUTE OF CROP SCIENCES CHINESE ACADEMY OF AGRICULTURAL SCIENCES	68389266	CN104280536 B 2016-05-18 [CN104280536B] CN104280536 A 2015-01-14 [CN104280536]	(CN104280536B) SOYBEAN(100,36) GLYPHOSATE SOLUTION(100,24) HALF INHIBITORY(100,2) GLYPHOSATE HALF INHIBITORY(100,1) TRANSGENIC RECEPTOR PARENT SOYBEAN(89,9) TRANSGENIC RECIPIENT PARENT SOYBEAN(77,5) TRANSGENIC PARENTAL SOYBEAN PHENOTYPE(71,2) PLANT HEIGHT(57,31) GLYPHOSATE SEMIINHIBITORY(57,1) RECIPIENT PARENT SOYBEAN PHENOTYPE(56,2) HERBICIDE TOLERANCE IDENTIFICATION(51,2) TRANSGENIC SOYBEAN POP…	Analysis of biological materials Biotechnology Food chemistry	G01N-033/48		(CN104280536) CN (CN104280536B) CN			马林等: "抗除草剂转基因水稻和大豆快速准确检测技术研究", 《浙江大学学报(农业与生命科学版)》, vol. 38, no. 6, 14 November 2012 (2012-11-14), pages 647 - 654 (Cat. A) -厉志等: "广适性转bar基因大豆除草剂草丁膦筛选浓度的研究", 《大豆科学》, vol. 32, no. 6, 31 December 2013 (2013-12-31), pages 810 - 813 (Cat. X) -Role of physiological mechanisms and EPSPS gene expression in glyphosate resistance in wild soybeans (Glycine soja);Yue Gao et al;<Pesticide Biochemistry and Phy…	0	1	0	1		2014-08-19	CLKC SOYBEAN PLANT(100,24) CLKW RECIPIENT PARENT SOYBEAN PHENOTYPE(36,2) RECIPIENT PARENT SOYBEAN PHENOTYPE(56,2) SEED(17,9) SEED(18,11) SOYBEAN(100,33) SOYBEAN(100,36) SOYBEAN PLANT(100,24) SOYBEAN PLANT(46,19) SOYBEAN SAFE DOSAGE(23,2) SOYBEAN SAFE DOSAGE(36,2) SOYBEAN TOLERANCE(29,10) SOYBEAN TOLERANCE(44,10) TRANSGENIC PARENTAL SOYBEAN PHENOTYPE(46,2) TRANSGENIC PARENTAL SOYBEAN PHENOTYPE(71,…	(CN104280536B) CN105353094 72282641 WHO=EXAMINER SELF=N CAT=A
CN104725516B CN104725516	2015-06-24	Open	(CN104725516) Novel recombinant insect resistant protein as well as preparation method and application thereof	(CN104725516) The invention discloses a novel recombinant insect resistant protein, as well as a preparation method and an application thereof, relates to the fields of insect resistant protein and biosafety and solves the existing problem of the prior art. The method comprises the following steps: predicting a Cry protein family partial member to determine a directional transformation area from …	HAO DONGYUN LIU XIANGGUO HAN SIPING YIN YUEJIA LIU YANG LI NAN LIU QING LIN XIUFENG GAO YUEBO GUO JIA	JILIN ACADEMY OF AGRICULTURAL SCIENCES	69712759	CN104725516 B 2017-08-29 [CN104725516B] CN104725516 A 2015-06-24 [CN104725516]	(CN104725516B) RECOMBINANT INSECT RESISTANT PROTEIN(100,20) PROTEIN VECTOR(100,17) UBI NGC(100,17) PLANT EXPRESSION(100,13) INSECT RESISTANCE PROTEIN(100,3) RECOMBINATE INSECT RESISTANCE PROTEIN(100,1) CRY ACQUISITION(84,2) ASIATIC CORN BORER LARVA(70,7) INSECT RESISTANT GENE NGC(64,17) TRANSGENIC PADDY RICE(62,1) RECOMBINANT CRY PROTEIN(60,13) GENE NGC(56,23) BACTERIUM HOLOPROTEIN SOLUTION(56,8)…	Biotechnology Food chemistry	C07K-019/00		(CN104725516) CN (CN104725516B) CN		(CN104725516B) Search Report [Examiner] -CN103525835 (A) (Cat. X) [CN103525835] C12N15/32 -CN104313036 (A) (Cat. A) [CN104313036] C12N15/32 -CN104059135 (A) (Cat. A) [CN104059135] C07K14/325 -CN103194479 (A) (Cat. A) [CN103194479] C12N15/75		4	8	0	1		2015-03-24	CLKW CAULIFLOWER MOSAIC VIRUS CAMV(27,3) CAULIFLOWER MOSAIC VIRUS CAMV(28,3) EMPTY EXPRESSION CARRIER(20,3) EMPTY EXPRESSION CARRIER(21,3) EXPRESSION HOST ESCHERICHIA(5,3) EXPRESSION HOST ESCHERICHIA(7,1) EXPRESSION INDUCTION(17,3) EXPRESSION PURIFICATION(39,12) EXPRESSION PURIFICATION(41,12) GENE CODING FRAME(12,3) GENE CODING FRAME(13,3) GENE NGC(54,22) GENE NGC(56,23) GENE SEGMENT(18,2) GENE S…	(CN104725516B) CN105753951 73585072 WHO=EXAMINER SELF=N CAT=A CN105669842 73329646 WHO=EXAMINER SELF=N CAT=Y CN105331620 72229158 WHO=EXAMINER SELF=Y CAT=Y CN107586871 78480584 WHO=EXAMINER SELF=Y CAT=A CN105349555B 72283953 WHO=EXAMINER SELF=Y CAT=X CN111606984B 90455187 WHO=EXAMINER SELF=N CAT=A CN111440814 89876870 WHO=EXAMINER SELF=Y CAT=A CN109651494B 84243265 WHO=EXAMINER SELF=N CAT=A
CN104946665B CN104946665	2015-09-30	Open	(CN104946665) Application of GmMYB62 in culture of transgenic plant with improved stress resistance	(CN104946665) The invention relates to application of a GmMYB62 gene of a plant or a protein encoded by the gene in culture of a transgenic plant with improved stress resistance, wherein the encoding gene of GmMYB62 is from wild soybeans, and multiple-sequence alignment shows that the GmMYB62 gene has higher conservativeness than MYB genes of other plants. In a transgenic combination plant, the r…	XU LING ZHANG DAYONG SHAO HONGBO ZHANG LING XU ZHAOLONG HE XIAOLAN HUANG YIHONG WEI PEIPEI GUO SHIWEI	JIANGSU ACADEMY OF AGRICULTURAL SCIENCES JILIN ACADEMY OF AGRICULTURAL SCIENCES	70976153	CN104946665 B 2021-06-25 [CN104946665B] CN104946665 A 2015-09-30 [CN104946665]	(CN104946665B) STRESS RESISTANCE(100,12) TRANSGENIC PLANT(100,8) PROTEIN CODING(100,5) GENE GMMYB(100,2) TRANSGENIC SOYBEAN(100,1) TRANSGENIC SOYBEAN CULTIVATION(100,1) CULTURING TRANSGENIC SOYBEAN(94,2) REGULATING ISOFLAVONE SKELETON SYNTHESIS(92,1) VIRAL ONCOGENE HOMOLOG(75,2) REGULATING ISOFLAVONE SKELETON(71,1) SOYBEAN GMMYB(60,1) SYNTHESIS PATHWAY(60,1) PLANT MICROPROJECTILE BOMBARDMENT(55,2…	Biotechnology Food chemistry	C12N-015/29		(CN104946665) CN (CN104946665B) CN		(CN104946665B) Search Report [Examiner] -CN102161698 (A) (Cat. A) [CN102161698] C07K14/415 -CN103102401 (A) (Cat. A) [CN103102401] C07K14/415	LIAO Y.ET AL.: "Accession ID:DQ822889,Glycine max MYB transcription factor MYB62(MYB62)mRNA,complete cds", 《NCBI GENBANK》 (Cat. Y,X) -XUYAN LI ET AL: "14-3-3 protein act as scaffolds for GmMYB62 AND GmMYB176 and regulate their intracellular localization in soybean", 《PLANT SIGNALING & BEHAVIOR》 (Cat. Y) -李雁杰等: "大豆抗寒相关转录因子研究进展", 《长江大学学报(自然科学版)》 (Cat. Y) -Accession ID:DQ822889,Glycine max MYB trans…	2	10	0	1		2015-06-26	CLKW CULTURING TRANSGENIC SOYBEAN(94,2) GENE GMMYB(100,2) PLANT EXPRESSION VECTOR(38,6) TRANSGENIC SOYBEAN(100,1) TRANSGENIC SOYBEAN CULTIVATION(100,1) IC A01H-005/00 C12N-015/29 C12N-015/82 KEYC PLANT EXPRESSION VECTOR(38,6) BIOTECHNOLOGY(32,1) COTYLEDONARY NODE(9,1) CONSTITUTIVE PROMOTER(3,1)	(CN104946665B) CN106350526 75247856 WHO=EXAMINER SELF=N CAT=A CN105713077B 73439320 WHO=EXAMINER SELF=N CAT=A CN106892973 76599764 WHO=EXAMINER SELF=N CAT=Y CN108047320 79768309 WHO=EXAMINER SELF=N CAT=Y CN107129528 77156646 WHO=EXAMINER SELF=N CAT=Y CAT=X CN106632628 76057545 WHO=EXAMINER SELF=Y CAT=A CN111454344 89901132 WHO=EXAMINER SELF=N CAT=A CN112079911 91916765 WHO=EXAMINER SELF=N CAT=A C…
CN105219773B CN103740715B CN105219773 CN103740715	2014-04-23	Open	(CN105219773) Chimeric promoter and application thereof	(CN105219773) The invention relates to a chimeric promoter and application thereof. The chimeric promoter comprises at least one cis element of a mosaic virus promoter and is effectively connected with at least one cis element of a Tsfl promoter. The chimeric promoter is conducive to expression of herbicide tolerant protein, especially glyphosate tolerant protein, and tolerance, to herbicide, of …	PANG JIE ZHANG CHENGWEI WANG DENGYUAN LIU HAILI WU YECHUN	BEIJING DBN TECHNOLOGY	65363303	CN105219773 B 2017-09-26 [CN105219773B] CN105219773 A 2016-01-06 [CN105219773] CN103740715 B 2016-03-23 [CN103740715B] CN103740715 A 2014-04-23 [CN103740715]	(CN105219773B) CHIMERIC PROMOTER(100,32) MOSAIC VIRUS PROMOTER(72,9) GLYPHOSATE TOLERANT PROTEIN(63,8) PEANUT CHLOROSIS STRIPE(56,2) ARABIDOPSIS CHLOROPLAST(47,7) MIRABILIS JALAPA MOSAIC VIRUS(39,2) MOSAIC VIRUS(37,18) CHLOROPLAST TRANSIT PEPTIDE(33,2) HERBICIDE TOLERANT PROTEIN EXPRESSION(33,1) EXPRESSION CASSETTE(28,20) PCISV ATTSF(27,1) STRUCTURAL DNA SEQUENCE(23,16) TRANSCRIPTION TERMINATOR(2…	Biotechnology Food chemistry	C12N-015/113				(CN105219773B) Search Report [Examiner] -CN101155597 (A) (Cat. A) [CN101155597] POWDERJECT VACCINES INC -CN101528027 (A) (Cat. X) [CN101528027] MONSANTO CO -CN103096712 (A) (Cat. X) [CN103096712] MONSANTO TECHNOLOGY LLC (CN103740715B) Search Report [Examiner] -CN101155597 (A) (Cat. A) [CN101155597] POWDERJECT VACCINES INC -CN103096712 (A) (Cat. X) [CN103096712] MONSANTO TECHNOLOGY LLC	R.赫尔: "《马修斯植物病毒学》", 31 January 2007 (Cat. A) -PREUSS,S.B.: "GenBank 登录号:JN400388.1", 《NCBI》 (Cat. A) -JERRY M.GREEN: "Evolution of Glyphosate-Resistant Crop Technology", 《WEED SCIENCE》 (Cat. X) -Preuss,S.B..GenBank 登录号：JN400388.1.《NCBI》.2011,参见FEATURES部分：Tsf1.;Jerry M.Green.Evolution of Glyphosate-Resistant Crop Technology.《Weed Science》.2009,第57卷(第1期),第111页左栏最后4行、右栏前2行.	3	4	0	1		2013-12-25	CLKC MOSAIC VIRUS(100,22) CLKW CASSAVA VEIN MOSAIC VIRUS(100,3) CASSAVA VEIN MOSAIC VIRUS(12,3) CASSAVA VEIN MOSAIC VIRUS(14,3) CASSAVA VEIN MOSAIC VIRUS(8,3) CAULIFLOWER MOSAIC VIRUS(11,10) CAULIFLOWER MOSAIC VIRUS PROMOTER(17,2) CAULIFLOWER MOSAIC VIRUS PROMOTER(23,3) EXPRESSION CASSETTE(25,22) EXPRESSION CASSETTE(25,23) EXPRESSION CASSETTE(28,20) EXPRESSION CASSETTE(34,25) FIGWORT MOSAIC VIRUS…	(CN105219773B) EP3473719 74538649 WHO=EXAMINER SELF=N CAT=A CN109486815 83768104 WHO=EXAMINER SELF=N CAT=A AU2017284519 74538649 WHO=EXAMINER SELF=N (CN103740715B) CN108473999B 76356128 WHO=EXAMINER SELF=N CN111902541 86200801 WHO=EXAMINER SELF=N CAT=A
CN105647884B CN105647884	2016-06-08	Open	(CN105647884) Soybean purple acid phosphatase GmPAP36 and encoding gene and application thereof	(CN105647884) The invention provides soybean purple acid phosphatase GmPAP36 and an encoding gene and application thereof. A low-phosphorous induction soybean root system cDNA subtractive library is established based on the suppression subtractive hybridization technique, low-phosphorous stress inducible expression acid phosphatase candidate EST is selected from the subtractive library, and on th…	ZHANG CAIYING LI XIHUAN SUN XING DUAN PENGBO KONG YOUBIN DU HUI LI WENLONG	AGRICULTURAL UNIVERSITY OF HEBEI	73267554	CN105647884 B 2020-12-15 [CN105647884B] CN105647884 A 2016-06-08 [CN105647884]	(CN105647884B) SOYBEAN(100,34) PURPLE ACID PHOSPHATASE(100,22) SOYBEAN PURPLE ACID PHOSPHATASE(100,6) CDNA DIFFERENTIAL LIBRARY(71,2) TRANSGENIC SOYBEAN(51,22) GENE PROKARYOTIC EXPRESSION(47,2) ARABIDOPSIS THALIANA TRANSFORMATION(45,2) EXPRESSION TRANSGENIC GMPAP(40,12) INHIBITORY DIFFERENTIAL HYBRIDIZATION(39,1) ACID PHOSPHATASE CANDIDATE EST(34,2) CODING(32,1) PHYTATE PHOSPHORUS CONDITION(31,2)…	Biotechnology Food chemistry	C12N-009/16	C12N-009/16	(CN105647884B) CN		(CN105647884B) Search Report [Examiner] -CN102876641 (A) (Cat. A) [CN102876641] C12N9/16	WANG Y.H ET AL: "accession NO.GQ422777", 《NCBI》 (Cat. X) -孔佑宾等: "大豆紫色酸性磷酸酶GmPAP14克隆与生物信息学分析", 《河北农业大学学报》 (Cat. A) -accession NO.GQ422777;wang Y.H et al;《NCBI》;20110731;全文 (Cat. X) -大豆紫色酸性磷酸酶GmPAP14克隆与生物信息学分析;孔佑宾等;《河北农业大学学报》;20120331;第35卷(第2期);7-11,24 (Cat. A)	1	3	0	1		2016-02-02	CLKW AGROBACTERIUM MEDIATED TRANSFORMATION(30,2) SOYBEAN(100,34) SOYBEAN PURPLE ACID PHOSPHATASE(100,10) SOYBEAN PURPLE ACID PHOSPHATASE(100,6) TRANSGENIC SOYBEAN(51,22) IC A01H-005/00 C12N-015/82 KEYC AGROBACTERIUM MEDIATED TRANSFORMATION(30,2) PLANT EXPRESSION VECTOR(4,1)	(CN105647884B) CN108588116 81482590 WHO=EXAMINER SELF=N CAT=X CN108048474B 79760560 WHO=EXAMINER SELF=N CAT=Y CN113789344B 97623415 WHO=EXAMINER SELF=N
CN106119245B CN106119245	2016-11-16	Open	(CN106119245) Nucleotide sequence of soybean plant DBN9001 for detecting herbicide tolerance and detecting method adopted by nucleotide sequence	(CN106119245) The invention relates to a nucleotide sequence of soybean plant DBN9001 for detecting herbicide tolerance and a detecting method adopted by the nucleotide sequence. The nucleotide sequence of the soybean plant comprises SEQ ID NO:1 or a complementary sequence of SEQ ID NO:1, or SEQ ID NO:2 or a complementary sequence of SEQ ID NO:2. The transgenic soybean event DBN9001 has relativel…	WANG DENGYUAN YU CAIHONG ZHANG CHENGWEI HAN CHAO LI XIAOJIAO JIANG ZIQIN ZHANG LIANGJUN WU ZHUYUN TIAN KANGLE BAO XIAOMING	BEIJING DBN TECHNOLOGY	74596413	CN106119245 B 2019-10-18 [CN106119245B] CN106119245 A 2016-11-16 [CN106119245]	(CN106119245B) TRANSGENIC SOYBEAN(100,147) NUCLEIC ACID SEQUENCE(100,74) SOYBEAN PLANT(100,49) GLYPHOSATE HERBICIDE(100,36) GLUFOSINATE HERBICIDE(100,35) PLANT(100,30) NUCLEIC ACID(100,22) A DNA(100,18) HERBICIDE(100,17) TRANSGENIC SOYBEAN DNA(100,13) HERBICIDE TOLERANT SOYBEAN PLANT(100,10) COMMERCIAL PRODUCT(100,6) GLYPHOSATE RESISTANT WEED(100,6) RESISTANT WEED(100,5) DETECTION KIT(100,3) WEED…	Basic materials chemistry Biotechnology Food chemistry	C12N-015/11	C12Q-001/68/95	(CN106119245B) CN		(CN106119245B) Search Report [Examiner] -CN104830846 (A) (Cat. X) [CN104830846] C12N15/11 -CN101939437 (A) (Cat. X) [CN101939437] C12N15/82 -CN103826443 (A) (Cat. X) [CN103826443] A01H5/00 -CN104718293 (A) (Cat. X) [CN104718293] C12N15/11 -CN103597077 (A) (Cat. X) [CN103597077] C12N15/29	NCBI: "AC235290.1", 《GENBANK》 (Cat. X) -杜艳丽,谢甫绨: "转基因技术在大豆性状改良上的应用", 《大豆科学》 (Cat. A) -NCBI: "GQ497217.1", 《GENBANK》 (Cat. X) -高秀清 等: "抗草甘膦转基因大豆的田间鉴定", 《山西农业大学学报(自然科学版)》 (Cat. A) -GQ497217.1;NCBI;《GenBank》;20090828;全文 (Cat. X) -转基因技术在大豆性状改良上的应用;杜艳丽，谢甫绨;《大豆科学》;20150430;第34卷(第2期);320-328 (Cat. A) -抗草甘膦转基因大豆的田间鉴定;高秀清 等;《山西农业大学学报（自然科学版）》;20151231;第35卷(第2期);143-147 (Cat. A) -AC235290.1;NCBI;《GenBank》;2…	5	3	0	1		2016-06-18	CLKC SOYBEAN PLANT(100,49) CLKW AUTOGENIC SOYBEAN(100,2) INSECT RESISTANT SOYBEAN PLANT(13,2) INSECT RESISTANT SOYBEAN PLANT(19,2) PARENT SOYBEAN PLANT(14,7) PARENT SOYBEAN PLANT(20,7) SEED(21,14) SOY CURD(35,1) SOY FLAKE(35,1) SOY FLOUR(12,2) SOY MILK CURD(15,1) SOY OIL(10,1) SOY PROTEIN(18,3) SOY PROTEIN FIBER(20,2) SOYBEAN(10,13) SOYBEAN(7,13) SOYBEAN FLAKE(21,2) SOYBEAN GENOME(7,9) SOYBEAN ME…	(CN106119245B) WO202126689 89106247 WHO=EXAMINER SELF=N CAT=A WO202126688 89684846 WHO=EXAMINER SELF=N CAT=A EP4012028 89684846 WHO=EXAMINER SELF=N CAT=A CN111247255B 89106247 WHO=EXAMINER SELF=N WO2023155193 100973226 WHO=EXAMINER SELF=N CAT=A
CN106434657B CN106434657	2017-02-22	Open	(CN106434657) Vascular bundle specific expression promoter of soybean root and application thereof	(CN106434657) The invention provides a vascular bundle specific expression promoter of a soybean root. The promoter is named GmPHT1.14 promoter and a nucleotide sequence is shown by SEQ ID No.1. In addition, the invention also provides application of the promoter in regulating downstream gene expression. With an agrobacterium rhizogenes instantaneous transform system, a GUS gene is expressed by t…	FU YONGFU ZHANG XIAOMEI CHENG ZHIYUAN	INSTITUTE OF CROP SCIENCES CHINESE ACADEMY OF AGRICULTURAL SCIENCES	75483663	CN106434657 B 2019-03-08 [CN106434657B] CN106434657 A 2017-02-22 [CN106434657]	(CN106434657B) GMPHT(100,21) VASCULAR BUNDLE(100,17) SOYBEAN ROOT(100,9) PROMOTING EXPRESSION(100,3) VASCULAR SPECIFIC EXPRESSION PROMOTER(100,2) VASCULAR BUNDLE EXPRESSION PROMOTER(100,1) AGROBACTERIUM RHIZOGENE INSTANTANEOUS CONVERSION(65,1) SOYBEAN GERMPLASM RESOURCE(55,1) REGULATION DOWNSTREAM GENE EXPRESSION(44,1) GUS EXPRESSION(43,2) INSTANTANEOUS CONVERSION(39,1) TRANSGENIC SOYBEAN(35,1) S…	Biotechnology Food chemistry	C12N-015/113	C07K-014/415	(CN106434657) CN (CN106434657B) CN			JQ518271;Qin et al;《Genbank》;20121113 (Cat. X) -染色体步移技术克隆已知序列侧翼启动子的研究进展;康丹等;《农业生物技术学报》;20131231;第355-366页 (Cat. A) -吴乃虎等: "《基因工程原理(下册)(第二版)》", 30 April 2014 (Cat. A) -QIN ET AL: "JQ518271", 《GENBANK》 (Cat. X) -康丹等: "染色体步移技术克隆已知序列侧翼启动子的研究进展", 《农业生物技术学报》 (Cat. A)	0	0	0	1		2016-09-18	CLKC PLANT CELL TRANSFORMATION(9,2) CLKW EXPRESSION CASSETTE(25,2) EXPRESSION CASSETTE(8,2) PLANT CELL TRANSFORMATION(9,2) PROMOTING EXPRESSION(100,3) SOYBEAN GERMPLASM RESOURCE(55,1) SOYBEAN ROOT(100,7) SOYBEAN ROOT(100,9) SOYBEAN ROOT VASCULAR BUNDLE(25,5) TRANSGENIC SOYBEAN(35,1) VASCULAR BUNDLE EXPRESSION PROMOTER(100,1) VASCULAR BUNDLE EXPRESSION PROMOTER(100,3) IC C12N-015/82 KEYC PLANT CEL…
CN106480032B CN106480032	2017-03-08	Open	(CN106480032) Promoter for specific expression in soybean roots and root nodules and application of promoter	(CN106480032) The invention provides a promoter for specific expression in soybean roots and root nodules and an application of the promoter in regulation of downstream gene expression. The promoter is named GmPHT1.11, and the nucleotide sequence of the promoter is shown as SEQ ID NO.1. GmPHT1.11 is used for expressing a GUS gene through an agrobacterium rhizogenes transient transformation system…	FU YONGFU ZHANG XIAOMEI LU MINGYANG	INSTITUTE OF CROP SCIENCES CHINESE ACADEMY OF AGRICULTURAL SCIENCES	75605058	CN106480032 B 2019-09-13 [CN106480032B] CN106480032 A 2017-03-08 [CN106480032]	(CN106480032B) ROOT NODULE(100,15) BIOLOGICAL MATERIAL(100,13) SOYBEAN ROOT(100,7) SOYBEAN(100,6) VECTOR(100,6) EXPRESSION CASSETTE(100,5) HOST CELL(100,5) NODULE SPECIFIC EXPRESSION PROMOTER(100,5) PLANT CELL TRANSFORMATION(100,5) PROMOTER EXPRESSION(100,3) DOWNSTREAM GENE EXPRESSION(100,2) GENE EXPRESSION(100,2) NODULE SPECIFIC EXPRESSION(100,2) ROOT NODULE EXPRESSED PROMOTER(100,2) SOYBEAN NOD…	Biotechnology Food chemistry	C12N-015/113	C07K-014/415	(CN106480032) CN (CN106480032B) CN		(CN106480032B) Search Report [Examiner] -CN102702336 (A) (Cat. A) [CN102702336] C07K14/415	CHENGMING FAN等: "The pattern of Phosphate transporter 1 genes evolutionary divergence in Glycine max L.", 《BMC PLANT BIOLOGY》 (Cat. X) -YOSUKE TAMURA等: "Identification and Expression Analysis of Arbuscular Mycorrhiza-Inducible Phosphate Transporter Genes of Soybean", 《BIOSCI. BIOTECHNOL. BIOCHEM》 (Cat. A) -FAN CM等: "登录号:FJ797411", 《GENBANK》 (Cat. A) -Identification and Expression Analysis of Arbu…	1	5	0	1		2016-11-02	CLKC PLANT CELL TRANSFORMATION(100,5) CLKW DOWNSTREAM GENE EXPRESSION(100,2) EXPRESSION CASSETTE(100,5) EXPRESSION CASSETTE(28,2) GENE EXPRESSION(100,2) NODULE SPECIFIC EXPRESSION(100,2) NODULE SPECIFIC EXPRESSION PROMOTER(100,5) PLANT CELL TRANSFORMATION(100,5) PLANT CELL TRANSFORMATION(34,2) SOYBEAN(100,6) SOYBEAN NODULE(100,2) SOYBEAN NODULE DEVELOPMENT REGULATION(100,1) SOYBEAN NODULE SPECIFI…	(CN106480032B) CN108753781 81867895 WHO=EXAMINER SELF=N CAT=A CN110484536 86727387 WHO=EXAMINER SELF=N CAT=A CN109136223 82885473 WHO=EXAMINER SELF=N CAT=A CN108586592 81486900 WHO=EXAMINER SELF=N CAT=A CN114507666B 100089188 WHO=EXAMINER SELF=N
CN106520783B CN106520783	2017-03-22	Open	(CN106520783) Gene for controlling included angle of soybean petioles and encoded protein and application thereof	(CN106520783) The invention provides a GmLPAl gene for controlling the included angle of soybean petioles. The nucleotide sequence of the gene is shown as SEQ ID NO. 1. The invention further provides encoded protein of the GmLPAl gene for controlling the included angle of the soybean petioles. The invention also provides application of the GmLPAl gene for controlling the included angle of the soy…	FENG XIANZHONG YANG SUXIN GAO JINSHAN	NORTHEAST INSTITUTE OF GEOGRAPHY & AGROECOLOGY - CHINESE ACADEMY OF SCIENCES	75721882	CN106520783 B 2019-06-28 [CN106520783B] CN106520783 A 2017-03-22 [CN106520783]	(CN106520783B) GMLPA(100,29) PLANT(100,16) SOYBEAN(100,9) SOYBEAN PLANT(100,2) ALBUMEN(100,1) DIMENSION(100,1) GMLPA ALBUMEN(100,1) SOYBEAN PETIOLE(98,13) SPINDLE CLAMP ANGLE(86,3) SOYBEAN LEAVE(61,1) TRANSGENIC SOYBEAN PLANT(48,1) CONTROL SOYBEAN LEAVE(44,2) GMLPA TRANSFER(41,1) SOYBEAN PETIOLE INCLUDED ANGLE(34,13) GENETIC ENGINEERING(33,1) GENE CODING(29,1) GREEN TANGERINE PEEL BEAN(25,2) REGU…	Biotechnology Food chemistry	C12N-015/29	C07K-014/415	(CN106520783) CN (CN106520783B) CN		(CN106520783B) Search Report [Examiner] -CN102725411 (B) (Cat. A) [CN102725411B] C12N15/29 -CN105385771 (A) (Cat. A) [CN105385771] C12Q1/68	GENBANK: "Predicted:anaphase-promoting complex subunit 8-like[Glycine max]", 《GENBANK DATABASE》 (Cat. X) -王吴彬 等: "大豆分枝数和叶柄夹角的相关野生片段分析", 《中国农业科学》 (Cat. A) -张治安 等: "大豆叶柄形态结构特征的初步研究", 《吉林农业科学》 (Cat. A) -张惠君 等: "空间诱变对大豆叶片形态和生理的影响", 《沈阳农业大学学报》 (Cat. A) -空间诱变对大豆叶片形态和生理的影响;张惠君 等;《沈阳农业大学学报》;20111015;第42卷(第5期);第527-532页 (Cat. A) -大豆叶柄形态结构特征的初步研究;张治安 等;《吉林农业科学》;19940925(第3期);第21-24页 (Cat. A) -Predicted:ana…	2	0	0	1		2016-12-09	CLKC SOYBEAN PLANT(100,2) CLKW SOYBEAN PETIOLE(100,19) SOYBEAN PETIOLE INCLUDED ANGLE(100,18) SOYBEAN PLANT(100,2) TRANSGENIC SOYBEAN PLANT(48,1) IC A01H-005/00 C12N-015/29 KEYC AGROBACTERIUM MEDIATED TRANSFORMATION(16,3) GREENHOUSE(6,2) PLANT EXPRESSION VECTOR(6,1)
CN106893731B CN106893731	2017-06-27	Open	(CN106893731) Soybean xylodextran transferase hydrolase gen GmXTH1 and application	(CN106893731) The invention discloses a soybean xylodextran transferase hydrolase gen GmXTH1 which comes from the soybean root system mutant material 18, the soybean root system mutant material 18 is a soybean (Glycine max) variety guinon 18 mutant, the experiment proves that the GmXTH1 is a draught resistant gene, a transgenic line of the overexpression GmXTH1 gene has a stronger root system, un…	SONG YANG WANG PIWU ZHANG XUEMING WANG XINYU QU JING AO ZHENCHAO JIN YUKUN DU YEYAO YANG SHAOLIN	JILIN AGRICULTURAL UNIVERSITY	76604485	CN106893731 B 2020-05-29 [CN106893731B] CN106893731 A 2017-06-27 [CN106893731]	(CN106893731B) GMXTH(100,34) SOYBEAN(100,13) PCAMBIA(100,8) SEQUENCE TABLE(100,6) SOYBEAN XYLOGLUCAN TRANSFERASE HYDROLASE(100,5) TRANSFERASE HYDROLASE(100,5) XYLOGLUCAN TRANSFERASE HYDROLASE(100,5) PLANT EXPRESSION VECTOR(100,4) SOYBEAN XYLOGLUCAN TRANSFERASE(100,4) BASE SEQUENCE(100,2) SOYBEAN MUTANT(41,1) DROUGHT RESISTANT CULTIVATION(17,2) EXPERIMENT(17,1) TRANSFORMATION FUNCTION(16,1) TRANSG…	Biotechnology Food chemistry	C12N-015/54	C12N-009/10/51	(CN106893731B) CN		(CN106893731B) Search Report [Examiner] -WO2004087928 (A3) (Cat. A) [WO200487928] C12N9/42 -CN101659945 (A) (Cat. A) [CN101659945] C12N9/10	莫金钢等: "干旱胁迫下大豆抗旱突变体M18苗期生长和生理特性", 《中国油料作物学报》 (Cat. A) -LI SONG ET AL.: "Genome-wide transcriptome analysis of soybean primary root under varying water-deficit conditions", 《BMC GENOMICS》 (Cat. A) -杜丽萍: "细胞壁重构关键酶木葡聚糖内转糖苷酶/水解酶(XTH)的研究进展", 《农业生物技术学报》 (Cat. A) -杨亮: "XET/XTH功能及基因家族表达模式的研究进展", 《吉林农业》 (Cat. A) -Genome-wide transcriptome analysis of soybean primary root under varying water-deficit condit…	2	2	0	1		2017-03-04	CLKW PLANT EXPRESSION VECTOR(100,4) SOYBEAN(100,13) SOYBEAN(100,18) SOYBEAN EXTRACTION(21,2) IC A01H-005/00 C12N-015/82 KEYC PLANT EXPRESSION VECTOR(100,4) AMPLIFICATION(8,10) PLANT TRANSFORMATION(8,8) HARVESTING SEED(7,4) AGROBACTERIUM MEDIATED TRANSFORMATION(3,1) GREENHOUSE(3,3)	(CN106893731B) CN108998472 82503836 WHO=EXAMINER SELF=N CAT=A CN110004172B 85351810 WHO=EXAMINER SELF=N CAT=A
CN107475288B CN107475288	2017-12-15	Open	(CN107475288) Application of GmMAPKKK gene to improvement of resistance of plants to soybean mosaic virus disease	(CN107475288) The invention discloses a soybean mosaic virus disease resisting gene GmMAPKKK and application thereof to improvement of resistance of plants to a soybean mosaic virus disease and belongs to the technical field of biology. According to the application disclosed by the invention, a soybean variety capable of resisting the soybean mosaic virus disease is cultured; a method comprises t…	TANG GUIXIANG LIU BAO MA LUPING CHA TING PANG JINGSONG HE MENGDI HE HONGLI	NORTHEAST NORMAL UNIVERSITY ZHEJIANG UNIVERSITY	78093318	CN107475288 B 2019-11-08 [CN107475288B] CN107475288 A 2017-12-15 [CN107475288]	(CN107475288B) GMMAPKKK(100,20) SOYBEAN MOSAIC VIRUS(100,20) GMMAPKKKK(100,18) SOYBEAN MOSAIC VIRUS DISEASE(100,5) PLANT RESISTANCE(100,3) BREEDING SOYBEAN(100,1) TRANSGENIC SOYBEAN(81,6) RECOMBINANT EXPRESSION VECTOR(67,11) SOYBEAN RECEPTOR(62,3) SELF POLLINATING TRANSGENIC SOYBEAN(62,2) DISEASE RESISTANT GENE GMMAPKKKK(55,2) SOYBEAN STRAIN(54,1) GENERATION SEED(43,3) AGROBACTERIUM MEDIATED(40,3…	Biotechnology Food chemistry	C12N-015/82	C12N-015/82/83	(CN107475288B) CN		(CN107475288B) Search Report [Examiner] -CN102952809 (A) (Cat. A) [CN102952809] C12N15/29 -CN104262472 (A) (Cat. A) [CN104262472] C07K14/415 -CN107058381 (A) (Cat. A) [CN107058381] C12N15/84	ACHAL NEUPANE ET AL.: "Identifcation, Nomenclature, and Evolutionary Relationships of Mitogen-Activated Protein Kinase (MAPK) Genes in Soybean", 《EVOLUTIONARY BIOINFORMATICS》 (Cat. A) -GENBANK: "Glycine max mitogen-activated protein kinase kinase kinase 2-like (LOC100798607), mRNA,NCBI Reference Sequence: NM_001254074.1", 《GENBANK》 (Cat. A) -马露萍: "转GmMAPKKK基因大豆花叶病毒抗性研究", 《中国学位论文全文数据库》 (Cat. T) -王…	3	6	0	1		2017-08-30	CLKC SOYBEAN MOSAIC VIRUS(100,21) CLKW BREEDING SOYBEAN(100,1) GENE OVER EXPRESSION(12,3) GENE OVER EXPRESSION(14,3) GENERATION SEED(43,3) GENERATION SEED(51,3) GMMAPKKK GENE OVER EXPRESSION(20,3) GMMAPKKK GENE OVER EXPRESSION(23,3) RECOMBINANT EXPRESSION VECTOR(67,11) RECOMBINANT EXPRESSION VECTOR(79,11) SELF POLLINATING TRANSGENIC SOYBEAN(62,2) SELF POLLINATING TRANSGENIC SOYBEAN(72,2) SOYBEAN …	(CN107475288B) CN110305876 86218704 WHO=EXAMINER SELF=N CAT=A CN108315309 80653189 WHO=EXAMINER SELF=N CAT=A CN110951755 88110658 WHO=EXAMINER SELF=N CAT=A CN111254159 89186141 WHO=EXAMINER SELF=N CAT=A CN111073905B 88468313 WHO=EXAMINER SELF=N CAT=A CN112961843B 94715092 WHO=EXAMINER SELF=Y
CN107739403B CN107739403	2018-02-27	Open	(CN107739403) Protein related with plant flowering stage, encoding gene thereof and application	(CN107739403) The invention discloses a protein related with plant flowering stage, an encoding gene thereof and application. The gene GmFT1a is cloned from a late-maturing soybean variety through long-day treatment and is overexpressed in soybean so as to obtain a transgenic plant, and the flowering stage of the transgenic plant is later than that of a wild type without being genetically modifie…	HAN TIANFU LIU WEI JIANG BINGJUN MA LIMING HOU WENSHENG WU CUNXIANG SUN SHI CHEN LI WU TINGTING	INSTITUTE OF CROP SCIENCES CHINESE ACADEMY OF AGRICULTURAL SCIENCES	78893954	CN107739403 B 2020-12-22 [CN107739403B] CN107739403 A 2018-02-27 [CN107739403]	(CN107739403B) SOYBEAN(100,28) AMINO ACID(100,15) RECOMBINANT MICROORGANISM(100,12) BIOLOGICAL MATERIAL(100,9) TRANSGENIC SOYBEAN(100,6) FLOWERING PHASE(100,4) BIOMATERIAL(100,3) MATURATION(100,2) BREEDING TRANSGENIC SOYBEAN(100,1) FLOWERING PROLONGATION(100,1) RECOMBINANT VECTOR(92,21) RECIPIENT SOYBEAN(38,1) RECEPTOR SOYBEAN(37,2) EXPRESSION CASSETTE(36,16) TRANSGENIC SOYBEAN CELL LINE(33,8) NU…	Biotechnology Food chemistry	C07K-014/415	C07K-014/415	(CN107739403) CN (CN107739403B) CN		(CN107739403B) Search Report [Examiner] -US9238820 (B2) (Cat. A) [US9238820] C12N15/82 -CN101519441 (A) (Cat. A) [CN101519441] C07K14/415	HU,R 等: "“Glycine max twin sister of FT-like protein 2 (TSF2) mRNA, complete cds”", 《GENBANK DATABASE》 (Cat. X) -WEI LIU 等: "“Functional diversification of Flowering Locus T homologs in soybean: GmFT1a and GmFT2a/5a have opposite roles in controlling flowering and maturation”", 《NEW PHYTOL.》 (Cat. T) -FANJIANG KONG 等: "“Two Coordinately Regulated Homologs of FLOWERING LOCUS T Are Involved in the …	2	1	0	1		2016-08-11	CLKW BREEDING TRANSGENIC SOYBEAN(100,1) EXPRESSION CASSETTE(22,12) EXPRESSION CASSETTE(36,16) OVER EXPRESSION(4,2) RECEPTOR SOYBEAN(37,2) RECIPIENT SOYBEAN(38,1) RECOMBINANT MICROORGANISM(100,12) RECOMBINANT MICROORGANISM(57,8) RECOMBINANT VECTOR(54,15) RECOMBINANT VECTOR(92,21) SOYBEAN(100,28) SOYBEAN CELL LINE(19,8) TRANSGENIC SOYBEAN(100,6) TRANSGENIC SOYBEAN CELL LINE(33,8) IC C12N-015/29 C12…	(CN107739403B) CN111961124 91557102 WHO=EXAMINER SELF=Y CAT=A
CN107973843B CN107973843	2018-05-01	Open	(CN107973843) Method for improving quality of soybean protein, and applications thereof	(CN107973843) The invention discloses a method for improving the quality of soybean protein, and applications thereof. According to the method, a DNA molecule represented by a sequence 1 is transformed into a receptor soybean to obtain transgenic soybean, wherein the methionine content and the protein content of the transgenic soybean are higher than the methionine content and the protein content…	HAN TIANFU YU YANG HOU WENSHENG SUN SHI WU CUNXIANG SONG SHIKUI	INSTITUTE OF CROP SCIENCES CHINESE ACADEMY OF AGRICULTURAL SCIENCES	79529598	CN107973843 B 2020-09-11 [CN107973843B] CN107973843 A 2018-05-01 [CN107973843]	(CN107973843B) TRANSGENIC SOYBEAN(100,37) QUALITY(100,8) SOYBEAN QUALITY(100,4) SOYBEAN PROTEIN(100,3) SOYBEAN PROTEIN QUALITY IMPROVEMENT(100,1) RECEPTOR SOYBEAN(83,12) TRANSGENIC SOYBEAN PROTEIN CONTENT(68,1) RECIPIENT SOYBEAN(61,7) ACCEPTOR SOYBEAN(55,6) TRANSGENIC BREEDING(34,3) TRIGONELLA INTERROGAN(32,3) PROTEIN CONTENT(25,7) SOYBEAN COMPLEX TRAIT(21,2) SOYBEAN(20,17) TRIBUTE WINTER BEAN(19…	Biotechnology Food chemistry	C07K-014/415	C07K-014/415	(CN107973843) CN (CN107973843B) CN		(CN107973843B) Search Report [Examiner] -CN102776230 (A) (Cat. X) [CN102776230] C12N15/84 -CN1193355 (A) (Cat. A) [CN1193355] C12N15/82 -CN101698841 (A) (Cat. A) [CN101698841] C12N15/11	于洋: "组成型表达AtDCGS转基因大豆的获得及鉴定", 《农业科技辑》 (Cat. A) -SHIKUI SONG等: "Soybean seeds expressing feedback-insensitive cystathionine γ-synthase exhibit a higher content of methionine0", 《JOURNAL OF EXPERIMENTAL BOTANY》 (Cat. A) -YAEL HACHAM等: "An in vivo internal deletion in the N-terminus region of Arabidopsis cystathionine γ-synthase results in CGS expression that is insensitive to methionine", 《THE PLAN…	3	0	0	1		2016-10-19	CLKW ACCEPTOR SOYBEAN(100,9) ACCEPTOR SOYBEAN(55,6) RECEPTOR SOYBEAN(43,9) RECEPTOR SOYBEAN(83,12) RECIPIENT SOYBEAN(61,7) SOYBEAN QUALITY(100,4) TRANSGENIC SOYBEAN(100,37) TRANSGENIC SOYBEAN(83,36) IC A01H-005/00 C12N-015/29 KEYC BIOTECHNOLOGY(15,2) GREENHOUSE(2,1)
CN107988233B CN107988233	2018-05-04	Open	(CN107988233) Application of soybean GmCRY1b gene in regulating and controlling plant height and flowing time	(CN107988233) The invention provides application of a soybean GmCRY1b gene in regulating and controlling plant height and flowing time. A nucleic acid sequence of the soybean GmCRY1b gene is shown in SEQ ID NO.1, and an amino acid sequence for coding protein is shown in SEQ ID NO.2. The application of the soybean GmCRY1b gene in regulating and controlling the plant height and flowing time has the…	LIU JUN LI XIANGGUANG QIN CHAO LIU BIN ZHAO TAO LI HONGYU	INSTITUTE OF CROP SCIENCES CHINESE ACADEMY OF AGRICULTURAL SCIENCES	79607764	CN107988233 B 2020-12-01 [CN107988233B] CN107988233 A 2018-05-04 [CN107988233]	(CN107988233B) SOYBEAN GMCRY1B(100,34) FLOWERING TIME(100,18) BIOLOGICAL MATERIAL(100,13) EXPRESSION VECTOR(100,7) TRANSGENIC SOYBEAN(100,7) A CELL LINE(100,3) SOYBEAN GERMPLASM RESOURCE(100,3) EARLY FLOWERING TIME(100,2) PLANT HEIGHT(100,2) PLANT HEIGHT REGULATION(100,2) SHORT PLANT(100,2) EARLY FLOWERING TRANSGENIC SOYBEAN(100,1) SOYBEAN EARLY FLOWERING TIME(100,1) SOYBEAN FLOWERING TIME(100,1)…	Biotechnology Food chemistry	C12N-015/29	C07K-014/415	(CN107988233) CN (CN107988233B) CN		(CN107988233B) Search Report [Examiner] -CN102344486 (A) (Cat. A) [CN102344486] C07K14/415 -CN105440114 (A) (Cat. A) [CN105440114] C07K14/415 -CN101054585 (A) (Cat. A) [CN101054585] C12N15/29 -CN101265293 (A) (Cat. A) [CN101265293] C07K14/415 -WO2013115482 (A1) (Cat. A) [WO2013115482] C07K19/00	王三根: "《高级植物生理教程》", 31 August 2010, 西南师范大学出版社 (Cat. A) -CHENGLIN CHAI ET AL.: "Soybean transcription factor ORFeome associated with drought resistance: a valuable resource to accelerate research on abiotic stress resistance", 《BMC GENOMICS》 (Cat. A) -GENBANK: "PREDICTED: Glycine max cryptochrome-1-like (LOC100797839), transcript variant X3, mRNA,XM_014776159.1", 《GENBANK》 (Cat. Y,X) -SHENGXIN CHAN…	5	2	0	1		2017-11-13	CLKC EXPRESSION VECTOR(100,7) CLKW EARLY FLOWERING TRANSGENIC SOYBEAN(100,1) EXPRESSION VECTOR(100,7) SOYBEAN EARLY FLOWERING TIME(100,1) SOYBEAN FLOWERING TIME(100,1) SOYBEAN GERMPLASM RESOURCE(100,3) SOYBEAN GMCRY1B(100,32) SOYBEAN GMCRY1B(100,34) SOYBEAN HEIGHT(100,1) TRANSGENIC SOYBEAN(100,7) TRANSGENIC SOYBEAN CELL(40,2) TRANSGENIC SOYBEAN HEIGHT(100,1) IC A01H-005/00 C12N-015/29 C12N-015/82…	(CN107988233B) CN109111513 82806569 WHO=EXAMINER SELF=Y CAT=A CN112708627 93782484 WHO=EXAMINER SELF=Y CAT=A
CN108047320B CN108047320	2018-05-18	Open	(CN108047320) Application of protein GmMYB12 and coding gene to improvement of soybean isoflavone accumulation and salt tolerance	(CN108047320) The invention discloses application of protein GmMYB12 and coding gene to improvement of soybean isoflavone accumulation and salt tolerance. The protein provided by the invention is a protein (a) or (b), wherein the protein (a) is formed by an amino acid sequence shown in SEQ ID No. 2, and the protein (b) is formed through enabling an amino acid residue sequence shown in the SEQ ID …	WANG FEIBING CUI JIASHUN ZHAO JIAOJIAO YANG JIE FAN NING LIU JIAQI WANG HUAN	HEILONGJIANG XILIAN TECHNOLOGY	79768309	CN108047320 B 2020-02-07 [CN108047320B] CN108047320 A 2018-05-18 [CN108047320]	(CN108047320B) ISOFLAVONE SKELETON(100,44) SALT TOLERANCE(100,29) SOYBEAN(100,16) SOYBEAN ISOFLAVONE SKELETON(100,12) AMINO ACID(100,11) ISOFLAVONE SKELETON CONTENT(100,10) TRANSGENIC SOYBEAN(100,7) EXPRESSION CASSETTE(100,3) PROTEIN GMMYB(100,3) TRANSGENIC CELL LINE(100,3) RECOMBINANT STRAIN(100,2) RECOMBINANT VECTOR(100,2) TARGET SOYBEAN(71,3) TRANSGENIC SOYBEAN TISSUE(59,2) CODING(25,6) COTYLE…	Biotechnology Food chemistry	C07K-014/415	C07K-014/415	(CN108047320B) CN		(CN108047320B) Search Report [Examiner] -CN103897047 (A) (Cat. A) [CN103897047] INST BOTANY CAS -CN104946665 (A) (Cat. Y) [CN104946665] JIANGSU ACAD AGRICULTURAL SCI, et al -CN106350526 (A) (Cat. A) [CN106350526] UNIV SHANDONG -CN106520723 (A) (Cat. A) [CN106520723] HUAIYIN INST TECHNOLOGY	PREDICTED: GLYCINE MAX TRANSCRIPTION FACTOR MYB12-LIKE (LOC10081: "NCBI Reference Sequence: XM_006574473.2", 《GENBANK DATABASE》 (Cat. Y,X)	4	4	0	1		2018-02-13	CLKW EXPRESSION CASSETTE(100,3) EXPRESSION CASSETTE(20,4) RECOMBINANT BACTERIA(55,3) RECOMBINANT STRAIN(100,2) RECOMBINANT VECTOR(100,2) SOYBEAN(100,16) SOYBEAN ISOFLAVONE SKELETON(100,12) TARGET SOYBEAN(71,3) TRANSGENIC SOYBEAN(100,7) TRANSGENIC SOYBEAN TISSUE(59,2) IC A01H-005/00 C12N-015/29 C12N-015/82 KEYC CHLORAMPHENICOL(5,2)	(CN108047320B) CN112646818B 93580481 WHO=EXAMINER SELF=N CAT=A CN110923246B 88010497 WHO=EXAMINER SELF=N CAT=A CN115927393 104457463 WHO=EXAMINER SELF=N CAT=A CN114774427 101007177 WHO=EXAMINER SELF=N CAT=A
CN108048474B CN108048474	2018-05-18	Open	(CN108048474) Acid phosphatase GmPAP1-like protein gene and application thereof	(CN108048474) The invention discloses an acid phosphatase GmPAP1-like protein gene from the cell wall of soybeans and application thereof. The acid phosphatase GmPAP1-like protein gene has a nucleotide sequence asshown in SEQ ID No. 1 and an amino acid sequence as shown in SEQ ID No. 2. The acid phosphatase GmPAP1-like protein gene provided by the invention is capable of participating in activati…	LIANG CUIYUE WU WEIWEI LIN YAN CHEN QIANQIAN	SOUTH CHINA AGRICULTURAL UNIVERSITY	79760560	CN108048474 B 2021-02-19 [CN108048474B] CN108048474 A 2018-05-18 [CN108048474]	(CN108048474B) ACID PHOSPHATASE(100,24) ACID PHOSPHATASE PROTEIN(100,22) PHOSPHORUS(100,19) EXPRESSION VECTOR(100,6) PHOSPHORUS STRESS(100,4) TRANSGENIC SOYBEAN(100,4) TRANSGENIC ROOTTHE ORGANOPHOSPHORUS ACTIVATION(93,1) SOYBEAN ADAPTABILITY(42,2) RESISTANT GENOTYPE(42,1) EXTRACELLULAR ORGANIC PHOSPHORUS UTILIZATION(38,2) CROP GROWTH(37,1) SOYBEAN CELL WALL(34,6) RECOMBINANT EXPRESSION VECTOR(32,…	Biotechnology Food chemistry	C12N-015/55	C12N-009/16	(CN108048474B) CN		(CN108048474B) Search Report [Examiner] -CN103525825 (A) (Cat. A) [CN103525825] UNIV SOUTH CHINA AGRICULT -CN105647884 (A) (Cat. Y) [CN105647884] C12N9/16 -CN102876641 (A) (Cat. Y) [CN102876641] C12N9/16 -CN104946684 (A) (Cat. Y) [CN104946684] C12N15/84 -CN102206617 (A) (Cat. A) [CN102206617] C12N9/16 -CN102757969 (A) (Cat. A) [CN102757969] C12N15/29 -CN102925453 (A) (Cat. A) [CN102925453] C12N15…	GENBANK: "登录号:XM_003531987 ,Glycine max probable inactive purple acid phosphatase 1(LOC100779640), transcript variant X1, mRNA", 《GENBANK数据库》 (Cat. Y,X) -GENBANK: "登录号:XP_003532035,probable inactive purple acid phosphatase 1 isoform X1[Glycine max]", 《GENBANK数据库》 (Cat. Y,X) -LI, CHENGCHEN等: "The purple acid phosphatase GmPAP21 enhances internal phosphorus utilization and possibly plays a role in …	9	5	0	1		2017-11-10	CLKC EXPRESSION VECTOR(100,6) CLKW EXPRESSION VECTOR(100,6) SOYBEAN CELL WALL(100,5) TRANSGENIC SOYBEAN(100,4) IC A01H-005/00 C12N-015/82 KEYC EXPRESSION VECTOR(100,6) PLANT EXPRESSION VECTOR(22,4) AGROBACTERIUM MEDIATED TRANSFORMATION(7,1)	(CN108048474B) CN109608530B 84134539 WHO=EXAMINER SELF=Y CAT=A CN113789344 97623415 WHO=EXAMINER SELF=N CAT=A CN113604498 96849749 WHO=EXAMINER SELF=Y CAT=A CN114164222B 99083764 WHO=EXAMINER SELF=N CN115125255B 101991390 WHO=EXAMINER SELF=Y
CN108220332B CN108220332	2018-06-29	Open	(CN108220332) Method for improving soybean root rot resistance of Fusarium oxysporum	(CN108220332) The invention discloses a method for improving soybean root rot resistance of Fusarium oxysporum. The method comprises the following steps: infecting soybeans with root rot pathogens, extracting totalRNA of the soybeans and carrying out reverse transcription into cDNA; taking cDNA as a template, designing primers with restriction enzyme sites to carry out PCR amplification according…	WEI LAI WANG WEIWEI LIU LIJUN ZHANG LI YU ZHIYUAN WANG PENG	SOYBEAN INSTITUTE HEILONGJIANG ACADEMY OF AGRICULTURAL SCIENCES	80428255	CN108220332 B 2021-05-11 [CN108220332B] CN108220332 A 2018-06-29 [CN108220332]	(CN108220332B) ROOT ROT(100,26) SOYBEAN FUSARIUM OXYSPORUM(100,9) SOYBEAN FUSARIUM OXYSPORUM RESISTANCE(100,7) RESISTANCE(100,6) UNGERMINATED SOYBEAN COTYLEDONARY NODE(100,3) SOYBEAN COTYLEDONARY NODE(67,3) RECOMBINANT VECTOR(64,11) RECOMBINANT PLASMID(60,7) GMTLP EXPRESSION(60,3) FUSARIUM OXYSPORUM ROOT ROT(58,7) SOYBEAN GLYMA01G(51,3) INFECTING SOYBEAN(48,3) ENZYME DIGESTION(46,11) ROOT ROT PAT…	Biotechnology Food chemistry	C12N-015/82	C07K-014/415	(CN108220332) CN (CN108220332B) CN		(CN108220332B) Search Report [Examiner] -CN101857869 (A) (Cat. A) [CN101857869] C12N15/29	PETRA EPPLE ET AL.: "Overexpression of an Endogenous Thionin Enhances Resistance of Arabidopsis against Fusarium oxysporum", 《THE PLANT CELL》 (Cat. A) -魏崃等: "大豆病程相关蛋白PR-5 及其同源蛋白TPLs 的生物信息学分析", 《大豆科学》 (Cat. X) -大豆病程相关蛋白PＲ-5 及其同源蛋白TPLs 的生物信息学分析;魏崃等;《大豆科学》;20160531;摘要，第381页1.1-1.2.7,图7 (Cat. X) -Overexpression of an Endogenous Thionin Enhances Resistance of Arabidopsis against Fusarium oxysporum;Pet…	1	1	0	1		2018-03-13	CLKC EXPRESSION VECTOR(23,6) CLKW EXPRESSION VECTOR(16,6) EXPRESSION VECTOR(23,6) INFECTING SOYBEAN(43,2) INFECTING SOYBEAN(48,3) RECOMBINANT(17,2) RECOMBINANT PLASMID(60,7) RECOMBINANT PLASMID(75,7) RECOMBINANT VECTOR(64,11) RECOMBINANT VECTOR(72,11) SCREENING RECOMBINANT(27,2) SOYBEAN(19,9) SOYBEAN(24,8) SOYBEAN COTYLEDONARY NODE(59,2) SOYBEAN COTYLEDONARY NODE(67,3) SOYBEAN FUSARIUM OXYSPORUM(…	(CN108220332B) CN110199711 85916291 WHO=EXAMINER SELF=N CAT=Y
CN108239638B CN108239638	2018-07-03	Open	(CN108239638) Flanking sequence of disease-resistant transgenic soybean event B5B9013-4 exogenous insertion element and application thereof	(CN108239638) The invention provides a flanking sequence of a disease-resistant transgenic soybean event B5B9013-4 exogenous insertion element and application thereof, belonging to the field of plant biotechnology.Specifically, the invention relates to the left-boundary and right-boundary flanking sequences of broad-spectrum mosaic virus-resistant transgenic soybean event B5B9013-4 exogenous inse…	YANG XIANGDONG DONG YINGSHAN NIU LU LI QIYUN YANG JING XING GUOJIE HE HONGLI GUO DONGQUAN QIAN XUEYAN YAO YAO	JILIN ACADEMY OF AGRICULTURAL SCIENCES	80428729	CN108239638 B 2021-10-29 [CN108239638B] CN108239638 A 2018-07-03 [CN108239638]	(CN108239638B) TRANSGENIC SOYBEAN(100,49) EXOGENOUS INSERT(100,32) RIGHT BORDER(100,18) BROAD SPECTRUM(100,6) BROAD SPECTRUM MOSAIC VIRUS(100,6) MOSAIC VIRUS(100,6) RESISTANT TRANSGENIC SOYBEAN(100,6) DISEASE RESISTANT(100,5) DISEASE RESISTANT TRANSGENIC SOYBEAN(100,5) EXOGENOUS INSERT LEFT BORDER(100,1) INSERT LEFT BORDER(100,1) EXOGENOUS INSERT SEQUENCE(72,14) CULTIVATED SOYBEAN GENOME SEQUENCE…	Biotechnology	C12N-015/11	C12Q-001/68/95	(CN108239638) CN (CN108239638B) CN		(CN108239638B) Search Report [Examiner] -US2015307872 (A1) (Cat. A) [US20150307872] SATO TREY KYLE, et al -CN105567682 (A) (Cat. A) [CN105567682] JILIN ACAD AGRICULTURAL SCIENCES -CN105631242 (A) (Cat. Y) [CN105631242] UNIV CHINA AGRICULTURAL -CN106282173 (A) (Cat. A) [CN106282173] BIOTECHNOLOGY RES INST CAAS -CN107190003 (A) (Cat. Y) [CN107190003] WUHAN TOWIN BIOTECHNOLOGY COMPANY LTD -CN1074601…	SOICHI INAGAKI等: "High-Throughput Analysis of T-DNA Location and Structure Using Sequence Capture", 《PLOS ONE》 (Cat. Y) -XIANGDONG YANG等: "RNAi-mediated SMV P3 cistron silencing confers significantly enhanced resistance to multiple Potyvirus strains and isolates in transgenic soybean", 《PLANT CELL REP》 (Cat. T) -杨向东等: "RNAi 介导SMV-P3基因沉默增强大豆对花叶病毒病的抗性", 《作物学报》 (Cat. Y) -高乐等: "大豆花叶病毒CP基因RNAi载体的构建及大豆…	6	5	0	1		2018-02-03	CLKC MOSAIC VIRUS(100,6) CLKW BROAD SPECTRUM MOSAIC VIRUS(100,5) BROAD SPECTRUM MOSAIC VIRUS(100,6) CULTIVATED SOYBEAN GENOME SEQUENCE(54,1) MOSAIC VIRUS(100,5) MOSAIC VIRUS(100,6) RESISTANT TRANSGENIC SOYBEAN(100,5) RESISTANT TRANSGENIC SOYBEAN(100,6) SEED(12,7) SOYBEAN CULTIVATION(48,9) SOYBEAN CULTIVATION(52,9) SOYBEAN GENOME DERIVED SEQUENCE(32,1) SOYBEAN GENOME SEQUENCE(23,4) TRANSGENIC SOYB…	(CN108239638B) CN110982927 88215207 WHO=EXAMINER SELF=N CAT=Y CN111235147 89121003 WHO=EXAMINER SELF=N CAT=Y CN111334600 89477425 WHO=EXAMINER SELF=N CAT=Y CN110935036 88069779 WHO=EXAMINER SELF=Y CAT=A CN112779351B 94009799 WHO=EXAMINER SELF=Y
CN108467868B CN108467868	2018-08-31	Open	(CN108467868) Application of important gene GmSWEET6 of soybean sucrose transporter	(CN108467868) The invention discloses application of an important gene GmSWEET6 of a soybean sucrose transporter and relates to the fields of plant genetic engineering and biotechnologies. According to a real-timefluorescent quantitative PCR (Polymerase Chain Reaction) method, the sucrose transporter gene GmSWEET6 with mycorrhiza induced expression is identified in soybeans. The expression of the…	WANG XIURONG CHEN A ZHAO SHAOPENG CHEN KANG	SOUTH CHINA AGRICULTURAL UNIVERSITY	81107120	CN108467868 B 2021-02-19 [CN108467868B] CN108467868 A 2018-08-31 [CN108467868]	(CN108467868B) TRANSPORTER(100,6) MYCORRHIZAL SYMBIOSIS(100,2) PLANT MYCORRHIZA ABSORPTION(63,1) BREEDING TRANSGENIC SOYBEAN(54,1) MYCORRHIZA ABSORPTION(48,1) MYCORRHIZAL FUNGIAPPLICATION(48,1) ENCODED PROTEIN(47,1) INTERFERENCE GMSWEET(43,2) SOYBEAN SYMBIOSIS(43,2) LEGUMINOUS CROP SYMBIOSIS(40,3) BIOTECHNOLOGY(40,2) VITAL ROLE(38,1) GLYMA 04G(37,5) SOYBEAN BREEDING(34,1) MYCORRHIZAL FUNGUS INOCU…	Biotechnology Food chemistry	C12N-015/29	C07K-014/415	(CN108467868B) CN		(CN108467868B) Search Report [Examiner] -CN102250227 (A) (Cat. A) [CN102250227] INST BOTANY CAS -WO2012119152 (A1) (Cat. A) [WO2012119152] TARGETED GROWTH INC, et al -CN102757969 (A) (Cat. A) [CN102757969] UNIV SOUTH CHINA AGRICULT -WO2016183684 (A1) (Cat. A) [WO2016183684] UNIVERSITÉ LAVAL, et al -CN107435047 (A) (Cat. A) [CN107435047] C12N15/29 -CN104946684 (A) (Cat. A) [CN104946684] C12N15/84	PATIL, G等: "Soybean (Glycine max) SWEET gene family: insights through comparative genomics, transcriptome profiling and whole genome re-sequence analysis", 《BMC GENOMICS》 (Cat. A) -陈慧敏等: "雷蒙德氏棉SWEET基因家族的全基因组鉴定和进化分析", 《中国农学通报》 (Cat. A)	6	4	0	1		2018-05-10	CLKW BREEDING TRANSGENIC SOYBEAN(54,1) SOYBEAN BREEDING(34,1) IC A01H-005/00 C12N-015/29 C12N-015/82 KEYC BIOTECHNOLOGY(41,2) AGROBACTERIUM MEDIATED TRANSFORMATION(7,1)	(CN108467868B) CN110144358 85740705 WHO=EXAMINER SELF=N CAT=Y CN109694921B 84332831 WHO=EXAMINER SELF=N CAT=A CN111154772B 88782220 WHO=EXAMINER SELF=N CAT=A CN110669782B 87279282 WHO=EXAMINER SELF=N CAT=A
CN108570472B CN108570472	2018-09-25	Open	(CN108570472) Application of soybean transcription factor GmZF351 to regulation of stress tolerance of plants	(CN108570472) The invention discloses application of the soybean transcription factor GmZF351 to regulation of the stress tolerance of plants. According to the invention, the coding gene of the transcription factorGmZF351 is transferred to receptor soybeans so as to obtain transgenic soybean strains; and compared with the receptor soybeans or empty carrier soybeans, the transgenic soybeans have i…	ZHANG JINGSONG CHEN SHOUYI LI QINGTIAN BIAN XIAOHUA ZHANG WANKE MA BIAO LIN QING HE SIJIE	INSTITUTE OF GENETICS & DEVELOPMENTAL BIOLOGY - CHINESE ACADEMY OF SCIENCES	81404720	CN108570472 B 2020-12-04 [CN108570472B] CN108570472 A 2018-09-25 [CN108570472]	(CN108570472B) GMZF(100,45) STRESS TOLERANCE(100,19) SALT TOLERANCE(100,13) TRANSGENIC SOYBEAN(100,11) DROUGHT TOLERANCE(100,9) BIOLOGICAL MATERIAL(100,5) SOYBEAN TRANSCRIPTION FACTOR(100,5) PLANT STRESS TOLERANCE REGULATION(100,3) SOYBEAN STRESS TOLERANCE(100,2) RECOMBINANT MICROORGANISM(92,8) RECEPTOR SOYBEAN(82,9) TRANSGENIC SOYBEAN STRESS TOLERANCE(68,2) RECOMBINANT VECTOR(64,13) ACCEPTOR SOY…	Biotechnology	C12N-015/29	C07K-014/415	(CN108570472) CN (CN108570472B) CN		(CN108570472B) Search Report [Examiner] -AU2002341542 (A1) (Cat. A) [AU2002341542] SYNGENTA PARTICIPATIONS AG -CN101875689 (A) (Cat. A) [CN101875689] SHANGHAI GARMENT GROUP BRAND DEV CO LTD -US7893322 (B2) (Cat. A) [US7893322] DA COSTA E SILVA OSWALDO, et al -CN102659934 (A) (Cat. A) [CN102659934] JIANGSU ACAD AGRICULTURAL SCI -CN104829700 (A) (Cat. A) [CN104829700] UNIV ANHUI AGRICULTURAL -CN101…	NCBI: "PREDICTED: Glycine max zinc finger CCCH domain-containing protein 2-like (LOC100800123), mRNA", 《GENBANK DATABASE》 (Cat. Y) -贾圆圆: "柽柳锌指蛋白基因ThZFP3的功能研究", 《中国优秀硕士学位论文全文数据库(电子期刊)农业科技辑》 (Cat. Y,X) -田路明等: "逆境相关植物锌指蛋白的研究进展", 《生物技术通报》 (Cat. A) -JI HUANG等: "“Identification of a rice zinc finger protein whose expression is transiently induced by drought, cold but not by salinity and abscisic acid”"…	8	0	0	1		2017-03-13	CLKW ACCEPTOR SOYBEAN(61,2) EXPRESSION CASSETTE(30,7) EXPRESSION CASSETTE(40,8) EXPRESSION LEVEL(22,1) RECEPTOR SOYBEAN(82,9) RECIPIENT SOYBEAN(29,1) RECOMBINANT MICROORGANISM(100,8) RECOMBINANT MICROORGANISM(92,8) RECOMBINANT VECTOR(64,13) RECOMBINANT VECTOR(91,15) SOYBEAN STRESS TOLERANCE(100,2) TRANSGENIC SOYBEAN(100,11) TRANSGENIC SOYBEAN STRESS TOLERANCE(68,2) TRANSGENIC SOYBEAN SURVIVAL RAT…
CN108588116B CN108588116	2018-09-28	Open	(CN108588116) Application of purple acid phosphatase gene GmPAP35 of soybean	(CN108588116) The invention discloses the application of a purple acid phosphatase gene GmPAP35 of a soybean, and belongs to the field of gene engineering. Through functional analysis of the GmPAP35 in a whole conversion material of the soybean, a function of the GmPAP35 participating in carbon metabolism in a plant is specified. Overexpression of the GmPAP35 can increase the height of a soybean …	WANG XIURONG ZHANG HAIYAN LI CHENGCHEN YANG TAO	SOUTH CHINA AGRICULTURAL UNIVERSITY	81482590	CN108588116 B 2021-02-19 [CN108588116B] CN108588116 A 2018-09-28 [CN108588116]	(CN108588116B) PURPLE ACID PHOSPHATASE(100,24) PHOSPHORUS(100,14) SOYBEAN PURPLE ACID PHOSPHATASE(100,11) SOYBEAN CARBON METABOLISM(100,4) CROP PHOSPHORUS(100,2) CROP YIELD(100,1) LEGUMINOUS PLANT(100,1) TRANSGENIC SOYBEAN(86,6) CROP CARBON METABOLISM CAPABILITY(71,2) GLUCOSE CONTENT(68,3) PLANT PHOSPHORUS(58,3) SAVING FERTILIZER(57,3) CARBON METABOLISM CAPABILITY(55,2) SIGNIFICANCE(54,5) ENVIRON…	Biotechnology Food chemistry	C12N-015/82	C12N-015/82/61	(CN108588116B) CN		(CN108588116B) Search Report [Examiner] -WO2008022570 (A1) (Cat. A) [WO200822570] UNIV HONG KONG CHINESE, et al -CN101475960 (A) (Cat. A) [CN101475960] UNIV SOUTH CHINA AGRICULT -CN102876641 (A) (Cat. X) [CN102876641] UNIV HEBEI AGRICULTURE -CN104946684 (A) (Cat. X) [CN104946684] UNIV SOUTH CHINA AGRICULT -CN105647884 (A) (Cat. X) [CN105647884] UNIV HEBEI AGRICULTURE -CN105420208 (A) (Cat. A) [CN…	LI,CHENGCHEN等: "The purple acid phosphatase GmPAP21 enhances internal phosphorus utilization and possibly plays a role in symbiosis with rhizobia in soybean", 《PHYSIOLOGIA PLANTARUM》 (Cat. X) -孔佑宾: "大豆紫色酸性磷酸酶GmPAP14克隆与生物信息学分析", 《河北农业大学学报》 (Cat. X)	6	2	0	1		2018-05-10	CLKW GROWING PHOSPHORUS TRANSGENIC LEGUME(100,1) SOYBEAN CARBON METABOLISM(100,2) SOYBEAN CARBON METABOLISM(100,4) SOYBEAN PURPLE ACID PHOSPHATASE(100,11) SOYBEAN VIOLET(100,7) SOYBEAN VIOLET ACID PHOSPHATASE(100,7) TRANSGENIC LEGUME(100,1) TRANSGENIC SOYBEAN(86,6) WILD TYPE SOYBEAN(20,3) WILD TYPE SOYBEAN(7,3) IC A01H-005/00 C12N-015/82 KEYC AGROBACTERIUM MEDIATED TRANSFORMATION(8,1) MORTAR(3,2)	(CN108588116B) CN111454985 89927475 WHO=EXAMINER SELF=N CAT=A CN111066593B 88462242 WHO=EXAMINER SELF=N CAT=A
CN108588118B CN108588118	2018-09-28	Open	(CN108588118) Application of soybean transcription factor GmWRKY23 gene in stress resistance	(CN108588118) The invention discloses the application of a pythium-induced soybean transcription factor GmWRKY23 gene in stress resistance. The application comprises the following specific steps: infecting a soybean by pythium to obtain a soybean with high expression of the GmWRKY23 gene; constructing a transgenic plant expression vector; converting the plant expression vector into agrobacterium …	WEI LAI LIU LIJUN WANG WEIWEI	SOYBEAN INSTITUTE HEILONGJIANG ACADEMY OF AGRICULTURAL SCIENCES	81484259	CN108588118 B 2022-02-11 [CN108588118B] CN108588118 A 2018-09-28 [CN108588118]	(CN108588118B) GMWRKY(100,38) PYTHIUM(100,17) SOYBEAN TRANSCRIPTION FACTOR(100,14) STRESS RESISTANCE(100,13) PATHOGENIC BACTERIUM(100,12) RECOMBINANT PLASMID(100,12) FUSARIUM OXYSPORUM(100,10) PYTHIUM APHANIDERMATUM(100,10) TRANSGENIC SOYBEAN(93,17) INFECTING COTYLEDONARY NODE(86,1) AGROBACTERIUM TRANSFORMATION(77,3) INFECTING SOYBEAN(72,3) UNGERMINATED SOYBEAN(63,1) TRANSGENIC SOYBEAN PLANT(62,3…	Biotechnology Food chemistry	C12N-015/82	C12N-015/82/73	(CN108588118) CN (CN108588118B) CN		(CN108588118B) Search Report [Examiner] -WO2016109758 (A2) (Cat. A) [WO2016109758] SYMBIOTA LLC, et al -CN105441460 (A) (Cat. X) [CN105441460] C12N15/29 -CN102260708 (A) (Cat. A) [CN102260708] C12N15/84 -CN102939384 (A) (Cat. A) [CN102939384] C12N15/82 -CN104327173 (A) (Cat. A) [CN104327173] C07K14/415 -WO2014127744 (A1) (Cat. A) [WO2014127744] C12N15/82	FAN S等: "GmWRKY31 and GmHDL56 Enhances Resistance to Phytophthora sojae by Regulating Defense-Related Gene Expression in Soybean", 《FRONT PLANT SCI》 (Cat. A) -ZHOU QY等: "Soybean WRKY-type transcription factor genes, GmWRKY13, GmWRKY21, and GmWRKY54, confer differential tolerance to abiotic stresses in transgenic Arabidopsis plants", 《PLANT BIOTECHNOL J》 (Cat. A) -GRUNEWALD W等: "Transcription fact…	6	6	0	1		2018-05-11	CLKW AGROBACTERIUM MEDIATED GENETIC TRANSFORMATION(28,3) AGROBACTERIUM MEDIATED GENETIC TRANSFORMATION(35,3) AGROBACTERIUM TRANSFORMATION(39,2) AGROBACTERIUM TRANSFORMATION(77,3) CONNECTION TRANSFORMATION(9,2) CONTROL SOYBEAN(6,2) CONTROL SOYBEAN(8,2) EXPRESSION CHANGE(14,2) GENETIC TRANSFORMATION(14,3) GENETIC TRANSFORMATION(17,3) GMWRKY CHANGED EXPRESSION(23,2) GMWRKY EXPRESSION(33,7) GMWRKY EX…	(CN108588118B) CN110199711 85916291 WHO=EXAMINER SELF=N CAT=A CN110244005 86031872 WHO=EXAMINER SELF=N CAT=A CN110408626B 86513073 WHO=EXAMINER SELF=N CAT=T CN115058449 101818067 WHO=EXAMINER SELF=N CAT=A CN114574519 100325879 WHO=EXAMINER SELF=N CAT=A CN115181714B 102135727 WHO=EXAMINER SELF=N
CN108624596B CN108624596	2018-10-09	Open	(CN108624596) Gene GmSPX5 for regulating and controlling growth of leguminosae root nodules, and application of gene GmSPX5	(CN108624596) The invention discloses a gene GmSPX5 for regulating and controlling growth of leguminosae root nodules, and the application of gene GmSPX5. The nucleotide sequence of the gene is as shown in SEQ ID NO.1 and the coding amino acid sequence is as shown in SEQ ID NO.2. The research shows that excessive expression of the GmSPX5 can increase the number of the leguminosae root nodules and…	TIAN JIANG XUE YINGBIN LIAO HONG ZHUANG QINGLI LIANG CUIYUE	SOUTH CHINA AGRICULTURAL UNIVERSITY	81575553	CN108624596 B 2020-12-29 [CN108624596B] CN108624596 A 2018-10-09 [CN108624596]	(CN108624596B) NITROGEN(100,16) SOYBEAN ROOT NODULE(100,11) PHOSPHORUS CONTENT(100,9) TRANSGENIC SOYBEAN(100,9) EXPRESSION VECTOR(100,8) GENE GMSPX(100,6) LEGUMINOUS ROOT NODULE(100,4) ROOT NODULE GROWTH(100,3) GROWTH REGULATOR(100,2) SOYBEAN ROOT NODULE GROWTH(100,2) SOYBEAN PHOSPHORUS CONTENT(100,1) PROMOTED NODULE GROWTH(57,1) LEGUMINOUS ROOT NODULE GROWTH(49,2) CDNA(43,4) PLANT PHOSPHORUS NUT…	Biotechnology Food chemistry	C12N-015/29	C07K-014/415	(CN108624596B) CN		(CN108624596B) Search Report [Examiner] -CN102757969 (A) (Cat. A) [CN102757969] UNIV SOUTH CHINA AGRICULT -CN106358661 (A) (Cat. A) [CN106358661] SHANDONG WEIFANG ACAD OF AGRICULTURAL SCIENCES -CN107435047 (A) (Cat. A) [CN107435047] UNIV SOUTH CHINA AGRICULT	GENBANK: "登录号XM_003536561:PREDICTED: Glycine max SPX domain-containing protein 2-like (LOC100775968), mRNA", 《GENBANK数据库》 (Cat. X) -GENBANK: "登录号XP_003536609:PREDICTED: SPX domain-containing protein 2-like [Glycine max]", 《GENBANK数据库》 (Cat. X) -周汐等: "大豆酵母杂交cDNA文库的构建及GmSPX3互作蛋白的筛选", 《大豆科学》 (Cat. A)	3	3	0	1		2018-05-04	CLKC EXPRESSION VECTOR(100,8) CLKW EXPRESSION VECTOR(100,8) GENE GMSPX(100,6) SOYBEAN PHOSPHORUS CONTENT(100,1) SOYBEAN ROOT NODULE(100,11) SOYBEAN ROOT NODULE GROWTH(100,2) TRANSGENIC SOYBEAN(100,9) IC A01H-005/00 C12N-015/29 KEYC EXPRESSION VECTOR(100,8) AGROBACTERIUM MEDIATED TRANSFORMATION(5,1)	(CN108624596B) CN108841831 82049313 WHO=EXAMINER SELF=N CAT=A CN110819635B 87744704 WHO=EXAMINER SELF=N CAT=A CN114958870 101529933 WHO=EXAMINER SELF=N CAT=A
CN108795956B CN108795956	2018-11-13	Open	(CN108795956) Application of gene GmMDH12 in promotion of nodulation and nitrogen fixation capacity of soybeans	(CN108795956) The invention discloses an application of a gene GmMDH12 in promotion of nodulation and nitrogen fixation capacity of soybeans, and particularly relates to an application of a malate dehydrogenase gene GmMDH12 in control for synthesis of malic acid of root nodules and in promotion of nodulation of leguminous crop root system. The research indicates that GmMDH12 has a function of reg…	TIAN JIANG CHEN ZHIJIAN LIAO HONG LIANG CUIYUE BAI ZHENLONG	SOUTH CHINA AGRICULTURAL UNIVERSITY	81938506	CN108795956 B 2021-04-23 [CN108795956B] CN108795956 A 2018-11-13 [CN108795956]	(CN108795956B) GMMDH(100,42) 2 HYDROXYBUTANEDIOIC ACID(100,35) 2 HYDROXYBUTANEDIOIC ACID SYNTHESIS(100,9) NITROGEN FIXATION(100,9) SOYBEAN ROOT NODULE(100,8) SOYBEAN NITROGEN FIXATION(100,5) PROMOTING NODULATION(100,4) LEGUME RHIZOBIA GROWTH(93,1) LEGUMINOUS CROP ROOT NODULATION(81,1) METABOLIC PATHWAY COPARTICIPATION(75,1) LEGUME RHIZOBIA(71,1) LEGUMINOUS ROOT NODULE(65,1) NODULE BIOMASS(60,2) C…	Biotechnology Food chemistry	C12N-015/53	C12N-009/0006	(CN108795956B) CN		(CN108795956B) Search Report [Examiner] -US2012260368 (A1) (Cat. A) [US20120260368] MITCHUM MELISSA GOELLNER, et al -WO2016191293 (A1) (Cat. A) [WO2016191293] UNIV TEXAS -CN102154322 (A) (Cat. A) [CN102154322] C12N15/29 -CN104428414 (A) (Cat. A) [CN104428414] C12N15/05 -CN101230357 (A) (Cat. A) [CN101230357] C12N15/82 -WO2017190056 (A1) (Cat. A) [WO2017190056] C12N9/88 -CN101688196 (A) (Cat. A) […	陈志坚等: "苹果酸脱氢酶(GmMDHl2)参与低磷调控大豆合成苹果酸的功能研究", 《2013全国植物生物学大会会议报告摘要》 (Cat. A) -IMSANDE J等: "Glycine max malate dehydrogenase (MDH-1),mRNA", 《GENBANK DATABASE》 (Cat. Y,X) -SUSAN S. MILLER等: "Alfalfa malate dehydrogenase(MDH):molecular cloning and characterization of five different forms reveals a unique nodu1e-enhanced MDH", 《THE PLANT JOURNAL》 (Cat. Y) -汪清胤等: "大豆根瘤菌(Bradyrhizobium japonicum)苹果酸脱氢酶(md…	7	1	0	1		2018-05-04	CLKW AGROBACTERIUM MEDIATED SOYBEAN(53,5) AGROBACTERIUM MEDIATED SOYBEAN(57,5) ENHANCING NODULATION ABILITY(41,1) GENE CODING PROTEIN(34,1) GENE SEQUENCE(10,2) GENE SEQUENCE(11,2) OVER EXPRESSION VECTOR(13,4) OVER EXPRESSION VECTOR(15,4) SOYBEAN(24,13) SOYBEAN GMMDH(100,1) SOYBEAN NITROGEN FIXATION(100,5) SOYBEAN PLANT ROOT SYSTEM(8,1) SOYBEAN ROOT NODULE(100,8) SOYBEAN ROOT NODULE CDNA(42,5) SOY…	(CN108795956B) CN109735561 84432573 WHO=EXAMINER SELF=N CAT=A
CN108795971B CN108795971	2018-11-13	Open	(CN108795971) Application of miR159 in change of plant root morphology	(CN108795971) The invention discloses an application of miR159 in change of plant root morphology and discloses a method for changing the plant root morphology based on miR159. MiR159e of the miR159 gene family isoverexpressed with a soybean transgenic technology, the research discovers that miR159e can change soybean root morphology, compared with wild soybeans, transgenic soybean plants with ov…	WANG JINXIANG HE PINGAN LI BODI XU FENG TAO PING XU ZHIHAO	SOUTH CHINA AGRICULTURAL UNIVERSITY	81938295	CN108795971 B 2021-07-09 [CN108795971B] CN108795971 A 2018-11-13 [CN108795971]	(CN108795971B) TRANSGENIC SOYBEAN(100,23) MIR(100,17) MIR159E(100,14) PLANT ROOT SYSTEM MORPHOLOGY(100,12) PLANT ROOT(100,6) SYSTEM MORPHOLOGY(100,5) FULL LENGTH PRECURSOR SEQUENCE(100,3) PRECURSOR SEQUENCE(100,3) PLEIOTROPIC MORPHOLOGICAL DEFECT(70,1) MIR159AB MUTATION DEFECT(66,1) MIR159AB DOUBLE MUTATION(48,1) MIR159AB MUTATION(44,1) RECOMBINANT VECTOR(39,8) NUTRIENT ABSORPTION CAPABILITY(36,4…	Biotechnology Food chemistry	C12N-015/82	C12N-015/82/18	(CN108795971B) CN		(CN108795971B) Search Report [Examiner] -CN103589721 (A) (Cat. A) [CN103589721] C12N15/113 -CN103695461 (A) (Cat. A) [CN103695461] C12N15/84 -CN101544987 (A) (Cat. A) [CN101544987] C12N15/82	FENG XU等: "Genome-wide identiﬁcation of soybean microRNAs and their targets reveals their organ-specificity and responses to phosphate starvation", 《BMC GENOMICS》 (Cat. Y) -TAO XUE等: "Primary root growth in Arabidopsis thaliana is inhibited by the miR159 mediated repression of MYB33,MYB65 and MYB101", 《PLANT SCIENCE》 (Cat. Y,X) -Primary root growth in Arabidopsis thaliana is inhibited by the miR1…	3	4	0	1		2018-05-04	CLKW DISINFECTING SOYBEAN SEED(36,2) DISINFECTING SOYBEAN SEED(48,2) RECOMBINANT VECTOR(100,10) RECOMBINANT VECTOR(39,8) SOYBEAN(17,7) TRANSGENIC SOYBEAN(100,20) TRANSGENIC SOYBEAN(100,23) TRANSGENIC SOYBEAN CONSTRUCTION(36,2) IC C12N-015/82 KEYC DISINFECTING SEED(7,1) CLEAN BENCH(5,1) CHLORAMPHENICOL(3,1)	(CN108795971B) CN110904106 87977817 WHO=EXAMINER SELF=N CAT=A CN110982921 88234495 WHO=EXAMINER SELF=N CAT=A CN110734911B 87484074 WHO=EXAMINER SELF=N CAT=A CN110923235B 88014118 WHO=EXAMINER SELF=N
CN108949818B CN108949818	2018-12-07	Open	(CN108949818) Method for enhancing phytase content in plant	(CN108949818) The invention discloses a method for enhancing phytase content in plant. The method includes bonding a phytase expression cassette and a vector containing a glyphosate resistant gene to construct a plant expression vector; and converting the plant expression vector into an agrobacterium host in an electric shocking manner, then converting plants, and obtaining the plants whose phyta…	ZHAO YU SHEN ZHICHENG LIN CHAOYANG	ZHEJIANG UNIVERSITY	82398746	CN108949818 B 2020-08-11 [CN108949818B] CN108949818 A 2018-12-07 [CN108949818]	(CN108949818B) PLANT(100,13) PHYTASE CONTENT(100,6) EXPRESSION VECTORTRANSFORMING AGROBACTERIUM HOST(100,1) DEPHOSPHORYLATED FASTAP ENZYME(96,1) PHYTASE EXPRESSION FRAME(75,2) PHYTASE EXPRESSION(68,3) AGROBACTERIUM TUMEFACIENS HOST(59,1) FASTAP ENZYME(54,1) PLANT EXPRESSION VECTOR(51,5) CAMV35S TERMINATOR(51,2) OPTIMIZED GLYPHOSATE RESISTANCE(50,1) TRANSGENIC SOYBEAN PHYTASE(49,3) TRANSDUCTION PE…	Biotechnology Food chemistry	C12N-015/82	C12N-009/16	(CN108949818B) CN		(CN108949818B) Search Report [Examiner] -CN1473934 (A) (Cat. A) [CN1473934] INST OF FODDERS CHINESE ACADEM	登录号:J01263.1: "Phaseolus vulgaris beta-type phaseolin storage protein gene, complete cds", 《GENBANK数据库》 (Cat. A) -登录号:JX312297.1: "Synthetic construct phytase (appA-NR) gene, partial cds", 《GENBANK数据库》 (Cat. A) -登录号:NM_001354822.1: "Glycine max 17.9 kDa class II heat shock protein (HSP17.9-D), mRNA", 《GENBANK数据库》 (Cat. A) -谭苗苗: "转g10evo基因抗草甘膦大豆的研究", 《中国优秀硕士学位论文全文数据库 农业科技辑》 (Cat. A) -陆玲鸿等: "以草甘膦为筛…	1	2	0	1		2018-07-06	CLKW EXPRESSION VECTORTRANSFORMING AGROBACTERIUM HOST(100,1) GENE SEQUENCE(17,4) GENE SEQUENCE(20,4) PHYTASE EXPRESSION(68,3) PHYTASE EXPRESSION(81,3) PHYTASE EXPRESSION FRAME(75,2) PHYTASE EXPRESSION FRAME(89,2) PLANT EXPRESSION VECTOR(51,5) PLANT EXPRESSION VECTOR(73,6) SOYBEAN(13,7) IC A01H-005/00 C12N-015/82 KEYC PLANT EXPRESSION VECTOR(73,6)	(CN108949818B) CN109705199B 84370127 WHO=EXAMINER SELF=N CAT=A CN109182370 82992918 WHO=EXAMINER SELF=Y CAT=T
CN109111513B CN109111513	2019-01-01	Open	(CN109111513) Application of GmCry2c in regulating heights of plants	(CN109111513) The invention relates to the technical field of biology and particularly discloses application of GmCry2c in regulating the heights of plants. The nucleotide sequence of the GmCry2c is shown as SEQ IDNO.1. According to the GmCry2c disclosed by the invention, a YFP gene is respectively bonded with 3'end and 5'end of the GmCry2c by utilizing pEarly101-YFP and YFP-pEarly104 carriers in…	LI HONGYU LÜ XIANGGUANG LIU BIN LIU JUN ZHAO TAO	INSTITUTE OF CROP SCIENCES CHINESE ACADEMY OF AGRICULTURAL SCIENCES	82806569	CN109111513 B 2020-12-01 [CN109111513B] CN109111513 A 2019-01-01 [CN109111513]	(CN109111513B) GMCRY2C(100,25) PLANT HEIGHT(100,17) SOYBEAN PLANT HEIGHT(100,5) PLANT HEIGHT REGULATION(100,4) TRANSGENIC SOYBEAN(100,3) DWARF SOYBEAN PLANT(100,1) DWARF SOYBEAN PLANT CULTIVATION(100,1) SOYBEAN GERMPLASM RESOURCE(100,1) PLANT GERMPLASM RESOURCE(74,1) GERMPLASM RESOURCE(67,1) GMCRY2C AMINO ACID SEQUENCE(64,7) DWARF PLANT CULTIVATION(48,1) GMCRY2C YFP PROTEIN(32,3) SOYBEAN CULTIVAR…	Biotechnology Food chemistry	C07K-014/415	C07K-014/415	(CN109111513) CN (CN109111513B) CN		(CN109111513B) Search Report [Examiner] -CN102453084 (A) (Cat. A) [CN102453084] UNIV NORTHEAST AGRICULTURAL -WO2013163434 (A1) (Cat. A) [WO2013163434] UNIV MEMPHIS RES FOUNDATION, et al -CN104561023 (A) (Cat. A) [CN104561023] INST CROP SCIENCE CAAS -CN106520782 (A) (Cat. A) [CN106520782] UNIV NORTHEAST AGRICULTURAL -CN107058339 (A) (Cat. A) [CN107058339] INST CROP SCIENCE CAAS -CN107988233 (A) (C…	GENBANK: "Glycine max cryptochrome-2-like (LOC100808627), mRNA", 《GENBANK》 (Cat. Y) -POOJA SHARMA ET AL.,: "Cryptochrome 1 regulates growth and development in Brassica through alteration in the expression of genes involved in light, phytohormone and stress signaling", 《PLANT,CELL&ENVIRONMENT》 (Cat. A) -张庆祝: "大豆(Glycine max(L.) Merr.)隐花色素的功能研究", 《中国博士学位论文全文数据库 基础科学辑》 (Cat. Y,X)	5	1	0	1		2018-08-27	CLKW DWARF SOYBEAN PLANT(100,1) DWARF SOYBEAN PLANT CULTIVATION(100,1) GMCRY2C EXPRESSION(34,1) GMCRY2C OVER EXPRESSION(10,1) SOYBEAN(30,11) SOYBEAN GERMPLASM RESOURCE(100,1) SOYBEAN HEIGHT(20,1) SOYBEAN PLANT HEIGHT(100,5) TRANSGENIC SOYBEAN(100,3) IC A01H-005/00 C12N-015/29 C12N-015/82 KEYC PLANT TRANSFORMATION(28,3) BIOTECHNOLOGY(27,1) GREENHOUSE(6,4)	(CN109111513B) CN112442115B 93021971 WHO=EXAMINER SELF=Y CAT=A
CN109355308B CN109355308	2019-02-19	Open	(CN109355308) Method for cultivating transgenic soybeans with genus potyvirus broad-spectrum virus resistance	(CN109355308) The invention discloses a method for cultivating transgenic soybeans with genus potyvirus broad-spectrum virus resistance. According to the method, an eIF4E gene in soybeans is silenced through genetic engineering to obtain the transgenic soybeans with the broad-spectrum virus resistance; a soybean eIF4E gene interference fragment shown as SEQ ID NO.1 is preferably constructed and t…	ZHI HAIJIAN GAO LE LUO JINYAN DING XUENI LI KAI WANG TAO ZHAI RUI	NANJING AGRICULTURAL UNIVERSITY	83404688	CN109355308 B 2022-01-11 [CN109355308B] CN109355308 A 2019-02-19 [CN109355308]	(CN109355308B) SOYBEAN MOSAIC VIRUS(100,82) BROAD SPECTRUM VIRUS RESISTANCE(100,20) POTYVIRUS(100,20) TRANSGENIC SOYBEAN(100,17) EIF4E(100,16) SOYBEAN(100,15) WATERMELON MOSAIC VIRUS(100,15) BEAN COMMON MOSAIC VIRUS(100,13) RESISTANCE(100,11) BROAD SPECTRUM(100,5) CULTURING TRANSGENIC SOYBEAN(100,4) POTYVIRUS BROAD SPECTRUM(100,4) VIRAL RESISTANCE(100,4) GENE INTERFERENCE FRAGMENT(100,1) BREEDING…	Biotechnology Food chemistry	C12N-015/82	C07K-014/415	(CN109355308) CN (CN109355308B) CN		(CN109355308B) Search Report [Examiner] -WO2004057941 (A2) (Cat. Y) [WO200457941] C07K14/415 -CN105420264 (A) (Cat. A) [CN105420264] C12N15/74 -CN103826440 (A) (Cat. A) [CN103826440] A01H1/06 -CN103820465 (A) (Cat. A) [CN103820465] C12N15/29	高乐等: "大豆翻译起始因子4E干扰片段克隆及其RNAi载体构建", 《华北农学报》 (Cat. Y) -大豆翻译起始因子4E干扰片段克隆及其RNAi载体构建;高乐等;《华北农学报》;20141231;第29卷(第4期);摘要、第1.2.2节、表1、第2页左栏第3段 (Cat. Y)	4	0	0	1		2018-12-05	CLKC SOYBEAN MOSAIC VIRUS(100,82) CLKW BEAN COMMON MOSAIC VIRUS(100,13) BROAD SPECTRUM VIRUS RESISTANCE(100,19) BROAD SPECTRUM VIRUS RESISTANCE(100,20) CULTURING TRANSGENIC SOYBEAN(100,4) GENE INTERFERENCE(100,5) GENE INTERFERENCE FRAGMENT(100,1) GENE INTERFERENCE FRAGMENT(28,1) RNAI VECTOR(16,6) SOYBEAN(100,15) SOYBEAN(22,11) SOYBEAN EIF4E(100,11) SOYBEAN EIF4E INTERFERENCE FRAGMENT(44,1) SOYBEA…
CN109439674B CN109439674	2019-03-08	Open	(CN109439674) Method for improving soybean herbicide dicamba resistance and plant light sensitivity through transgenic DMO (Dicamba Monooxygenas) gene	(CN109439674) The invention discloses a method for improving soybean herbicide dicamba resistance and plant light sensitivity through a transgenic DMO (Dicamba Monooxygenas) gene. A DNA (Deoxyribonucleic Acid) molecule which has a nucleotide sequence as shown in SEQ ID NO.2 is obtained through codon optimization on a DMO gene, and herbicide-resistant transgenic soybeans are cultured by using the …	ZHAO TUANJIE LIN ZHONGPING ZHANG YINGYING QIU LIJUAN KONG JIEJIE	INSTITUTE OF CROP SCIENCES CHINESE ACADEMY OF AGRICULTURAL SCIENCES NANJING AGRICULTURAL UNIVERSITY UNIVERSITY BEIJING	83634988	CN109439674 B 2021-07-13 [CN109439674B] CN109439674 A 2019-03-08 [CN109439674]	(CN109439674B) DICAMBA MONOOXYGENASE GENE(100,64) DEOXYRIBONUCLEIC ACID(100,56) TRANSGENIC PLANT(100,29) HERBICIDE TOLERANT DICAMBA(100,4) SOYBEAN PHOTOSENSITIVITY(100,4) DICAMBA RESISTANCE(100,3) GLUFOSINATE AMMONIUM TRANSGENIC PLANT(100,2) HERBICIDE DICAMBA RESISTANCE(100,2) WEEDING LABOR CONSUMPTION(64,1) DICAMBA MONOOXYGENASE(49,2) GENETICALLY ENGINEERED BACTERIA(48,3) RECOMBINANT VECTOR(41,1…	Biotechnology Food chemistry	C12N-015/53	C12N-009/0004	(CN109439674) CN (CN109439674B) CN			GenBank：AJS19061.1 DMO，partial[Sphingobium fuliginis];Yao,L等;《NCBI》;20150501;第1-2页 (Cat. A) -YAO,L等: "GenBank:AJS19061.1 DMO,partial[Sphingobium fuliginis]", 《NCBI》 (Cat. A)	0	1	0	1		2018-12-07	CLKW DICAMBA MONOOXYGENASE GENE(100,64) EXPRESSION CASSETTE(11,4) EXPRESSION CASSETTE(12,4) RECOMBINANT VECTOR(39,10) RECOMBINANT VECTOR(41,10) SOYBEAN(11,11) SOYBEAN(12,12) IC A01H-005/00 C12N-015/82 KEYC HARVESTING SEED(6,2) GREENHOUSE(3,2)	(CN109439674B) WO202173220 88665063 WHO=EXAMINER SELF=N CAT=A
CN109628464B CN109628464	2019-04-16	Open	(CN109628464) Method for increasing soybean yield	(CN109628464) The invention discloses a method for increasing soybean yield. The method is achieved by introducing a soybean sucrose transporter GmGGS1 encoding gene into a common cultivated soybean variety and increasing the weight of the soybean grainsso as to increase the yield; anamino acid sequence of a sucrose transporter GmGGS1 is as shown in SEQ ID NO:2, and a nucleotide sequence of the e…	SHOU HUIXIA WANG SHOUDONG LI LIN DU JUAN	ZHEJIANG UNIVERSITY	84189593	CN109628464 B 2020-07-24 [CN109628464B] CN109628464 A 2019-04-16 [CN109628464]	(CN109628464B) SOYBEAN(100,12) SOYBEAN YIELD(100,4) SOYBEAN SUGAR TRANSPORTER GMGG(100,3) TRANSPORTER GMGG(33,1) EXOGENOUS TRANSGENIC SOYBEAN COPY(27,2) TRANSPORTER GENE GMGG(23,2) SOYBEAN GRAIN(23,1) AGRONOMIC CHARACTER INVESTIGATION(20,2) TRANSGENIC SOYBEAN PLANT SELFING(20,2) CODING(18,2) SOYBEAN SEED(14,3) HOMOZYGOUS PLANT(12,3) GENERATION TRANSGENIC PLANT(9,2) GENERATION PLANT(8,3) MUTANT VE…	Biotechnology Food chemistry	C12N-015/29	C07K-014/415	(CN109628464) CN (CN109628464B) CN		(CN109628464B) Search Report [Examiner] -CN105189759 (A) (Cat. A) [CN105189759] C12N15/82 -CN106062195 (A) (Cat. A) [CN106062195] C12N15/29 -WO2009/099580 (A2) (Cat. A) [WO200999580] A01H5/00	DAVIDE SOSSO等: "Seed filling in domesticated maize and rice depends on SWEET-mediated hexose transport", 《NATURE GENETICS》 (Cat. A) -GUNVANT PATIL等: "Soybean (Glycine max) SWEET gene family: insights through comparative genomics, transcriptome profiling and whole genome re-sequence analysis.", 《BMC GENOMICS》 (Cat. X) -登录号:NM_001253192: "Glycine max sugar efflux transporter SWEET24 (SWEET24), mRNA…	3	3	0	1		2018-12-26	CLKW GENE CODING(12,1) SOYBEAN(100,12) SOYBEAN GRAIN(23,1) SOYBEAN SUGAR TRANSPORTER GMGG(100,2) SOYBEAN SUGAR TRANSPORTER GMGG(100,3) SOYBEAN YIELD(100,4) IC A01H-005/00 C12N-015/29 C12N-015/82 KEYC COTYLEDONARY NODE(6,3) CHLORAMPHENICOL(3,4) KANAMYCIN(3,4) CLEAN BENCH(2,1) GREENHOUSE(2,2) HALF SEED EXPLANT(2,1) PLANT EXPRESSION VECTOR(2,1)	(CN109628464B) CN110669782B 87279282 WHO=EXAMINER SELF=N CAT=A CN113789308 97642140 WHO=EXAMINER SELF=Y CAT=A CN116042641B 104784782 WHO=EXAMINER SELF=N
CN109628484B CN109628484	2019-04-16	Open	(CN109628484) Method for enhancing lateral root development of plant and increasing total surface area of plant root	(CN109628484) The invention discloses a method for enhancing lateral root development of a plant and increasing the total surface area of the plant root. In a plant body, a gene represented by SEQ ID NO: 1 or a mutant/allelic/derivative sequence thereof is overexpressed, and the number of total lateral roots and the average length of the lateral roots of the plant are increased, to obtain a trans…	WANG YOUNING LI GUOJI CAO JINSHAN LI YUANQIN LI XIA	HUAZHONG AGRICULTURAL UNIVERSITY	84188943	CN109628484 B 2020-08-25 [CN109628484B] CN109628484 A 2019-04-16 [CN109628484]	(CN109628484B) LATERAL ROOT(100,20) PLANT ROOT(100,13) LATERAL ROOT DEVELOPMENT(100,8) ROOT SYSTEM(100,8) FULL SURFACE AREA(100,5) PLANT LATERAL ROOT(100,5) PLANT ROOT SYSTEM(100,3) TOTAL SURFACE AREA(100,3) ENHANCING(100,1) RECOMBINANT EXPRESSION VECTOR(66,6) ENHANCED LATERAL ROOT DEVELOPMENT(65,5) RECOMBINANT VECTOR(63,4) INFECTION SUSPENSION(57,4) EXPLANT INFECTION(55,2) RECOMBINANT AGROBACTER…	Biotechnology Food chemistry	C12N-015/82	C07K-014/415	(CN109628484) CN (CN109628484B) CN		(CN109628484B) Search Report [Examiner] -EP2090662 (A2) (Cat. X) [EP2090662] METANOMICS GMBH -CN108118040 (A) (Cat. Y) [CN108118040] UNIV NANJING AGRICULTURAL -CN109852634 (A) (Cat. E) [CN109852634] UNIV HUAZHONG AGRICULTURAL	孙翠慧: "MADS-box转录因子CmANR1调控菊花根系发育的机理研究", 《中国博士学位论文全文数据库 农业科技辑》 (Cat. X) -VIKASH K. SINGH等: "Genome-wide analysis and expression profiling suggest diverse roles of GH3 genes during development and abiotic stress responses in legumes", 《FRONTIERS IN PLANT SCIENCE》 (Cat. Y) -GENBANK: "XM_003539272.4", 《NCBI》 (Cat. Y) -李欣欣等: "吲哚乙酸、吲哚丁酸和萘乙酸对大豆幼根生长的影响", 《植物生理学报》 (Cat. Y)	3	2	0	1		2019-02-01	CLKW EXPRESSION CASSETTE(21,3) EXPRESSION DETECTION(31,2) GENE SEQUENCE(20,6) RECOMBINANT AGROBACTERIUM(55,2) RECOMBINANT EXPRESSION VECTOR(52,5) RECOMBINANT EXPRESSION VECTOR(66,6) RECOMBINANT VECTOR(63,4) SOYBEAN(29,3) SOYBEAN HAIRY ROOT PLANT(55,2) SOYBEAN SEED(42,2) IC C12N-015/29 C12N-015/82 KEYC CONSTITUTIVE PROMOTER(26,2)	(CN109628484B) CN112080508B 91898419 WHO=EXAMINER SELF=N CAT=A CN113755506 97462995 WHO=EXAMINER SELF=N CAT=A
CN109825506B CN109825506	2019-05-31	Open	(CN109825506) Plant drought inducible synthetic promoter SP16 and application thereof	(CN109825506) The invention discloses a plant drought inducible synthetic promoter SP16, a plant expression vector and application of the promoter SP16 in cultivation of drought-resistant transgenic plants. The nucleotide sequence of the plant drought inducible synthetic promoter SP16 is shown in SEQ ID No.1; the nucleotide sequence shown in SEQ ID No.1 is inserted into a vector plasmid of the pl…	LI XIAOWEI LI HAIYAN WANG FAWEI WANG NAN LIU WEICAN ZHOU YONGGANG DONG YUANYUAN LIU XIUMING YAO NA LIU XIN GAO YANYAN	JILIN AGRICULTURAL UNIVERSITY	84687066	CN109825506 B 2022-11-04 [CN109825506B] CN109825506 A 2019-05-31 [CN109825506]	(CN109825506B) PLANT INDUCIBLE PROMOTER(100,6) PLANT DROUGHT INDUCIBLE PROMOTER(100,5) PLANT EXPRESSION VECTOR(100,5) DROUGHT INDUCED SYNTHETIC PROMOTER(100,2) DROUGHT INDUCIBLE PROMOTER(81,6) VECTOR PLASMID(58,4) DROUGHT RESISTANT CULTIVATION(56,2) CAMV35S PROMOTER(47,6) SOYBEAN HAIRY ROOT(38,7) UNSTRESSED CONDITION(38,2) EXPRESSION STRENGTH(37,2) DROUGHT RESISTANT TRANSGENIC SOYBEAN(34,1) DROUG…	Biotechnology Food chemistry	C12N-015/113		(CN109825506) CN (CN109825506B) CN		(CN109825506B) Search Report [Examiner] -CN107164374 (A) (Cat. A) [CN107164374] C12N15/113 -CN105524925 (A) (Cat. A) [CN105524925] C12N15/113 -CN103882023 (A) (Cat. A) [CN103882023] C12N15/113		3	1	0	1		2019-03-20	CLKW DROUGHT RESISTANT TRANSGENIC SOYBEAN(34,1) PLANT EXPRESSION VECTOR(100,4) PLANT EXPRESSION VECTOR(100,5) IC A01H-005/00 C12N-015/82 KEYC PLANT EXPRESSION VECTOR(100,5)	(CN109825506B) CN112980843B 94763057 WHO=EXAMINER SELF=N
CN109825507B CN109825507	2019-05-31	Open	(CN109825507) Plant drought inducible synthetic promoter SP18 and application thereof	(CN109825507) The invention discloses a plant drought inducible synthetic promoter SP18, a plant expression vector and application of the promoter SP18 in cultivation of drought-resistant transgenic plants. The nucleotide sequence of the plant drought inducible synthetic promoter SP18 is shown in SEQ ID No.1; the nucleotide sequence shown in SEQ ID No.1 is inserted into a vector plasmid of the pl…	LI XIAOWEI LI HAIYAN WANG FAWEI WANG NAN LIU WEICAN ZHOU YONGGANG DONG YUANYUAN LIU XIUMING YAO NA LIU XIN GAO YANYAN	JILIN AGRICULTURAL UNIVERSITY	84694054	CN109825507 B 2022-11-25 [CN109825507B] CN109825507 A 2019-05-31 [CN109825507]	(CN109825507B) PLANT INDUCIBLE PROMOTER(100,6) PLANT EXPRESSION VECTOR(100,5) DROUGHT INDUCED SYNTHETIC PROMOTER(100,1) SOYBEAN HAIRY ROOT TRANSFORMATION(92,2) VECTOR PLASMID(64,4) DROUGHT RESISTANT CULTIVATION(62,2) PROMOTER DRIVING REPORTER GENE(61,2) PLANT DROUGHT INDUCIBLE PROMOTER(53,3) CAMV35S PROMOTER(51,7) DROUGHT INDUCIBLE PROMOTER(48,3) SOYBEAN HAIRY ROOT(43,7) DRIVING REPORTER GENE(42,…	Biotechnology Food chemistry	C12N-015/113		(CN109825507) CN (CN109825507B) CN		(CN109825507B) Search Report [Examiner] -CN107164374 (A) [CN107164374] -CN107164373 (A) [CN107164373] -CN103820451 (A) [CN103820451] -US2006206966 (A1) [US20060206966] -CN101280312 (A) [CN101280312]		5	0	0	1		2019-03-20	CLKW PLANT EXPRESSION VECTOR(100,4) PLANT EXPRESSION VECTOR(100,5) IC A01H-005/00 C12N-015/82 KEYC PLANT EXPRESSION VECTOR(100,5) CONSTITUTIVE PROMOTER(4,2)
CN109880845B CN109880845	2019-06-14	Open	(CN109880845) Method for improving nodulation and nitrogen fixation efficiency of plants	(CN109880845) The invention discloses a method for improving nodulation and nitrogen fixation efficiency of plants. The method comprises the steps of firstly constructing a recombinant expression vector containinga gene fragment shown in SEQ ID NO:1, then constructing a transformant by using the recombinant expression vector, then infecting a target plant by using the transformant, screening posi…	LI XIA SUN ZHENGXI Jin Jinxia JIANG QIONG	HUAZHONG AGRICULTURAL UNIVERSITY	84860170	CN109880845 B 2022-04-22 [CN109880845B] CN109880845 A 2019-06-14 [CN109880845]	(CN109880845B) NODULATION NITROGEN FIXATION(100,8) SOYBEAN NODULATION NITROGEN FIXATION(100,4) TRANSGENIC SOYBEAN(63,6) ENHANCED NODULATION(59,5) RECOMBINANT EXPRESSION VECTOR(53,10) TRANSGENIC PLANT CULTIVATION(46,1) TRANSFORMANT(43,9) INFECTING TARGET SOYBEAN(40,1) AGROBACTERIUM TUMEFACIENS TRANSFORMATION(39,1) NITROGEN FIXATION CAPACITY(34,6) POSITIVE PLANT(29,3) TARGET PLANT(26,3) SOYBEAN NIT…	Biotechnology Food chemistry	C12N-015/84		(CN109880845) CN (CN109880845B) CN		(CN109880845B) Search Report [Examiner] -US2003061634 (A1) (Cat. A) [US20030061634] GRIMES HOWARD D, et al -CN102226184 (A) (Cat. A) [CN102226184] INST GENETICS & DEV BIOLOG CAS -US2011271405 (A1) (Cat. A) [US20110271405] NGUYEN THU, et al -CN102277357 (A) (Cat. A) [CN102277357] -CN104561084 (A) (Cat. A) [CN104561084] SHANGHAI INST BIOL SCIENCES -US2015135364 (A1) (Cat. A) [US20150135364] BÄURLE …	AILI BAO等: "CRISPR/Cas9-mediated targeted mutagenesis of GmSPL9 genes alters plant architecture in soybean", 《BMC PLANT BIOLOGY》 (Cat. T) -NCBI: "PREDICTED: Glycine max squamosa promoter-binding-like protein 9 (LOC100807165), mRNA", 《GENBANK DATABASE》 (Cat. Y) -WANG, Y等: "Ectopic expression of miR156 represses nodulation and causes morphological and developmental changes in Lotus japonicus", 《MOL…	12	1	0	1		2019-03-07	CLKW AGROBACTERIUM TUMEFACIENS TRANSFORMATION(39,1) AGROBACTERIUM TUMEFACIENS TRANSFORMATION(40,1) INFECTING TARGET SOYBEAN(40,1) RECOMBINANT EXPRESSION VECTOR(49,9) RECOMBINANT EXPRESSION VECTOR(53,10) RECOMBINANT OVER EXPRESSION VECTOR(7,2) SOYBEAN(23,18) SOYBEAN NODULATION NITROGEN FIXATION(100,4) TRANSGENIC SOYBEAN(63,6) IC A01H-005/00 C12N-015/29 KEYC GLYCINE MAX(4,1)	(CN109880845B) CN110592096 87044640 WHO=EXAMINER SELF=N CAT=A
CN109929019B CN109929019	2019-06-25	Open	(CN109929019) Plant salt-tolerance related protein GsERF7 and coding gene and application thereof	(CN109929019) The invention discloses a plant salt-tolerance related protein GsERF7 and a coding gene and application thereof. The protein is a protein with the amino acid sequence shown as SEQ ID NO. 1 or a fusionprotein obtained by ligating a label at the N end and/or C end of the protein or a protection with the same function obtained by subjecting the above amino acid sequence to substitution…	DING XIAODONG YU XINGYU FENG XU LIU YUANMING YOU HONGGUANG YU HUILIN PAN HONGYU	NORTHEAST AGRICULTURAL UNIVERSITY	84978492	CN109929019 B 2021-06-04 [CN109929019B] CN109929019 A 2019-06-25 [CN109929019]	(CN109929019B) TRANSGENIC SOYBEAN HAIRY ROOT(100,33) PLANT SALINE ALKALI TOLERANCE(100,4) SALINE ALKALI TOLERANCE(100,4) RECEPTOR SOYBEAN HAIRY ROOT(78,12) RECOMBINANT MICROORGANISM(63,8) SOYBEAN BREEDING(59,1) RECOMBINANT VECTOR(56,72) SOYBEAN HAIRY ROOT COTYLEDON(52,1) GSSNRK PHOSPHORYLATION(49,8) ADVERSITY AGRICULTURAL ECOLOGICAL AREA(45,1) SALINE ALKALI SOIL UTILIZATION(43,1) RECIPIENT SOYBEA…	Biotechnology Food chemistry	C07K-014/415		(CN109929019) CN (CN109929019B) CN		(CN109929019B) Search Report [Examiner] -US2010162432 (A1) (Cat. A) [US20100162432] A01H1/06 -US2004031072 (A1) (Cat. A) [US20040031072] A01H1/00 -CN102516377 (A) (Cat. A) [CN102516377] C07K14/415 -CN1475496 (A) (Cat. A) [CN1475496] C07K14/415 -CN105198976 (A) (Cat. A) [CN105198976] C07K14/415	YU SONG 等: "“Identification of novel interactors and potential phosphorylation substrates of GsSnRK1 from wild soybean (Glycine soja)”", 《PLANT CELL ENVIRON》 (Cat. A) -YING ZHAI 等: "“Isolation and molecular characterization of GmERF7, a soybean ethylene-response factor that increases salt stress tolerance in tobacco”", 《GENE》 (Cat. X,Y) -XU FENG 等: "“GsSnRK1 interplays with transcription factor G…	5	3	0	1		2019-04-12	CLKW OVER EXPRESSION(5,2) RECEPTOR SOYBEAN HAIRY ROOT(76,13) RECEPTOR SOYBEAN HAIRY ROOT(78,12) RECIPIENT SOYBEAN COLOR(39,1) RECIPIENT SOYBEAN HAIRY ROOT(31,5) RECOMBINANT MICROORGANISM(55,8) RECOMBINANT MICROORGANISM(63,8) RECOMBINANT VECTOR(50,77) RECOMBINANT VECTOR(56,72) SOYBEAN HAIRY ROOT COTYLEDON(52,1) TRANSGENIC SOYBEAN HAIRY ROOT(100,33) TRANSGENIC SOYBEAN HAIRY ROOT(100,34) IC C12N-015…	(CN109929019B) CN110295176 86183207 WHO=EXAMINER SELF=N CAT=A CN114480324 100023272 WHO=EXAMINER SELF=Y CAT=A CN115820662B 104196498 WHO=EXAMINER SELF=Y
CN110106188B CN110106188	2019-08-09	Open	(CN110106188) Gene for controlling carotene content of soybeans and application of gene	(CN110106188) The invention provides a gene for controlling the carotene content of soybeans and application of the gene and belongs to the technical field of genetic engineering. The nucleotide sequence of the gene GmICC1 for controlling the carotene content of soybeans is shown as SEQ ID No.1 or one or several nucleotides are substituted, deleted or added in the sequence to encode another seque…	GAO JINSHAN YANG SUXIN FENG XIANZHONG	NORTHEAST INSTITUTE OF GEOGRAPHY & AGROECOLOGY - CHINESE ACADEMY OF SCIENCES	85655869	CN110106188 B 2023-01-03 [CN110106188B] CN110106188 A 2019-08-09 [CN110106188]	(CN110106188B) SOYBEAN(100,30) MUTANT(100,26) CAROTENOID CONTENT(100,16) SOYBEAN GMICC(100,16) RECOMBINANT BACTERIA(63,6) RECOMBINANT EXPRESSION VECTOR(44,6) EATING FRUIT(37,1) SOYBEAN CAROTENOID(37,1) GERMPLASM RESOURCE(32,2) PROTEIN AMINO ACID SEQUENCE(31,6) GENETIC BIOMATERIAL(30,1) TRANSGENIC SOYBEAN(28,1) SOYBEAN ISOFLAVONE CONTENT(27,3) EXPRESSION CASSETTE(25,6) PLASMID(25,6) VEGETABLE(24,2…	Biotechnology Food chemistry	C12N-015/29	C07K-014/415	(CN110106188) CN (CN110106188B) CN		(CN110106188B) Search Report [Examiner] -CN108864267 (A) [CN108864267]	XM_003516460.4: "PREDICTED: Glycine max probable carotenoid cleavage dioxygenase 4, chloroplastic (LOC100777875), mRNA", 《GENBANK》 (Cat. X) -滕卫丽: "大豆叶黄素的研究进展", 《作物杂志》 (Cat. A) -PREDICTED: Glycine max probable carotenoid cleavage dioxygenase 4, chloroplastic (LOC100777875), mRNA;XM_003516460.4;《GenBank》;20180831;全文 (Cat. X) -大豆叶黄素的研究进展;滕卫丽;《作物杂志》;20121231;第2012卷(第1期);第9-12页 (Cat. A)	1	0	0	1		2019-05-28	CLKW EXPRESSION CASSETTE(10,2) EXPRESSION CASSETTE(25,6) GENE BIOLOGICAL MATERIAL(14,4) GENE MUTANT(100,1) RECOMBINANT BACTERIA(26,2) RECOMBINANT BACTERIA(63,6) RECOMBINANT EXPRESSION VECTOR(18,2) RECOMBINANT EXPRESSION VECTOR(44,6) SOYBEAN(100,26) SOYBEAN(100,30) SOYBEAN DROUGHT RESISTANCE(18,1) SOYBEAN GMICC(100,16) SOYBEAN GMICC(100,7) TRANSGENIC SOYBEAN(28,1) IC A01H-005/00 C12N-015/29 C12N-0…
CN110283830B CN110283830	2019-09-27	Open	(CN110283830) Gene for controlling content of soybean vitamin B1 and application of gene	(CN110283830) The invention provides a gene for controlling content of soybean vitamin B1 and an application of the gene and belongs to the technical field of gene engineering. The gene GmPGL1 for controlling the content of soybean vitamin B1 has a nucleotide sequence shown in SEQ ID No.1 or a sequence coded with the same functional protein by replacing, deleting or adding one or more nucleotides…	YANG SUXIN FENG XINGXING	NORTHEAST INSTITUTE OF GEOGRAPHY & AGROECOLOGY - CHINESE ACADEMY OF SCIENCES	86150237	CN110283830 B 2023-03-28 [CN110283830B] CN110283830 A 2019-09-27 [CN110283830]	(CN110283830B) MUTANT(100,46) VITAMIN B1(100,38) AMINO ACID(100,28) SOYBEAN(100,17) PYRUVATE DEHYDROGENASE(100,9) BASE DELETION(100,7) OXALOACETIC ACID(100,7) PHENYLALANINE(100,7) SOYBEAN VITAMIN B1 CONTENT(100,7) TYROSINE(100,7) ALPHA KETOGLUTARATE DEHYDROGENASE(100,6) ALPHA KETOGLUTARIC ACID(100,6) AMINO ACID CONTENT(100,6) GLYCINE(100,6) PYRUVATE DECARBOXYLASE(100,6) PYRUVIC ACID(100,6) THREON…	Biotechnology Food chemistry	C12N-015/29	C07K-014/415	(CN110283830) CN (CN110283830B) CN		(CN110283830B) Search Report [Examiner] -US6512164 (B1) [US6512164] -WO2015180492 (A1) [WO2015180492]	NCBI: "NCBI Reference Sequence: XM_003536502.4", 《NCBI》 (Cat. X) -NCBI Reference Sequence: XM_003536502.4;NCBI;《NCBI》;20180831;“FEATURES”和“ORIGIN”部分 (Cat. X)	2	0	0	1		2019-06-28	CLKW EXPRESSION CASSETTE(35,7) RECOMBINANT BACTERIA(88,7) RECOMBINANT EXPRESSION VECTOR(62,7) SOYBEAN(100,17) SOYBEAN(100,24) SOYBEAN CHLOROPLAST(100,1) SOYBEAN GMPGL(100,10) SOYBEAN GMPGL MUTANT(100,1) SOYBEAN PYRUVIC ACID(100,1) SOYBEAN PYRUVIC ACID CONTENT(100,1) TRANSGENIC SOYBEAN(100,1) IC A01H-005/00 C12N-015/29 C12N-015/82
CN110294795B CN110294795	2019-10-01	Open	(CN110294795) Soybean protein GmDISS2 and application of coding gene thereof in regulation of plant stress tolerance	(CN110294795) The invention discloses a soybean protein GmDISS2 and application of coding gene thereof in regulation of plant stress tolerance. The soybean protein gmdiss2 is a protein A1, or a protein A2, or a protein A3, wherein the amino acid sequence of the protein A1 is shown in a sequence 2, the protein A2 is derived from the protein A1 by substitution and/or deletion and/or addition of one…	CHEN SHOUYI ZHANG JINGSONG GE JUNYI TAO JIANJUN WANG YUFENG ZHANG WANKE MA BIAO LIN QING	INSTITUTE OF GENETICS & DEVELOPMENTAL BIOLOGY - CHINESE ACADEMY OF SCIENCES	86177292	CN110294795 B 2022-02-25 [CN110294795B] CN110294795 A 2019-10-01 [CN110294795]	(CN110294795B) SALT TOLERANCE(100,15) PLANT STRESS TOLERANCE(100,10) SOYBEAN PROTEIN(100,6) SOYBEAN PROTEIN GMDISS(100,6) REGULATION(100,5) SOYBEAN SALT TOLERANCE(100,1) RECOMBINANT MICROORGANISM(56,9) TARGET SOYBEAN(50,4) INITIATING METHIONINE(45,1) B2 EXPRESSION CASSETTE(39,9) B1 NUCLEIC ACID(38,13) B3 RECOMBINANT VECTOR(34,2) BREEDING SOYBEAN(31,1) SALT TOLERANT SOYBEAN(30,3) TRANSGENIC PLANT …	Biotechnology	C07K-014/415	C07K-014/415	(CN110294795) CN (CN110294795B) CN		(CN110294795B) Search Report [Examiner] -CN102925460 (A) (Cat. A) [CN102925460] C12N15/29 -CN107022011 (A) (Cat. A) [CN107022011] C07K14/415 -JP2012187041 (A) (Cat. A) [JP2012187041] C12N15/09 -CN111733165 (A) (Cat. T) [CN111733165] C12N15/29	UNIPROTKB: "UniProtKB-I1JP87(I1JP87_SOYBN)", 《UNIPROTKB》 (Cat. A) -GENBANK: "PDR-like ABC-transporter [Glycine max]", 《GENBANK》 (Cat. A) -HEIKO EICHHORN 等: "Isolation of a novel ABC-transporter gene from soybean induced by salicylic acid", 《J EXP BOT》 (Cat. A) -ANIL DAHUJA 等: "Role of ATP-binding cassette transporters in maintaining plant homeostasis under abiotic and biotic stresses", 《PHYSIOL P…	4	1	0	1		2018-03-21	CLKW B2 EXPRESSION CASSETTE(39,9) B2 EXPRESSION CASSETTE(44,10) B3 RECOMBINANT VECTOR(33,2) B3 RECOMBINANT VECTOR(34,2) BREEDING SOYBEAN(31,1) ENHANCING SALT TOLERANCE(20,2) ENHANCING STRESS TOLERANCE(18,4) EXPRESSION REDUCTION(8,2) INCREASED EXPRESSION(12,1) PROTEIN EXPRESSION(11,1) PROTEIN REDUCED EXPRESSION(15,1) RECOMBINANT MICROORGANISM(56,9) RECOMBINANT MICROORGANISM(62,10) SALT TOLERANT SO…	(CN110294795B) CN114671930B 100641865 WHO=EXAMINER SELF=N
CN110564759B CN110564759	2019-12-13	Open	(CN110564759) Application of improving fatty acid content of leguminous plants in promoting root nodule formation	(CN110564759) The invention provides an application of improving fatty acid content of leguminous plants in promoting root nodule formation. According to the invention, CeDGAT1 and CectGPDH2 genes from chlorella ellipsoidea are used for obtaining a soybean transgenic material by using a genetic transformation method, and researches find that the obtained transgenic soybean has no adverse agronomi…	HU ZANMIN FAN CHENGMING CHEN YUHONG GUO XUEJIE GUO XUPENG ZHAO JINGHUI LU MINGYANG FU YONGFU WANG XIAOBO	INSTITUTE OF GENETICS & DEVELOPMENTAL BIOLOGY - CHINESE ACADEMY OF SCIENCES	86979222	CN110564759 B 2021-08-27 [CN110564759B] CN110564759 A 2019-12-13 [CN110564759]	(CN110564759B) LEGUMINOUS PLANT(100,51) FATTY ACID(100,45) FATTY ACID CONTENT(100,17) ROOT NODULE(100,15) ROOT NODULE FORMATION(100,11) ROOT NODULE NUMBER(100,6) RECOMBINANT EXPRESSION VECTOR(100,5) BIOLOGICAL MATERIAL(100,4) ABOVE MENTIONED CECTGPDH(100,3) ABOVE MENTIONED CEDGAT(100,3) LEGUMINOUS PLANT ROOT NODULE(100,3) EXPRESSION CASSETTE(100,2) HOST CELL(100,2) FATTY ACID INCREASING CONTENT(1…	Biotechnology Food chemistry	C12N-015/82	C12N-009/0006	(CN110564759) CN (CN110564759B) CN		(CN110564759B) Search Report [Examiner] -CN101951755 (A) (Cat. X) [CN101951755] A01H5/00 -CN103397007 (A) (Cat. Y) [CN103397007] C12N9/10 -CN106479989 (A) (Cat. Y) [CN106479989] C12N9/04 -WO2009140770 (A1) (Cat. A) [WO2009140770] C12N15/82		4	0	0	1		2019-08-09	CLKC LEGUME(100,5) CLKW CEDGAT GENETIC TRANSFORMATION(29,2) EXPRESSION CASSETTE(100,2) EXPRESSION CASSETTE(19,2) GENE BIOLOGICAL MATERIAL(100,1) GENETIC TRANSFORMATION(27,7) LEGUME(100,5) RECOMBINANT BACTERIA(47,2) RECOMBINANT EXPRESSION VECTOR(100,5) RECOMBINANT EXPRESSION VECTOR(27,5) IC C12N-015/82 KEYC LEGUME(100,5) PLANT EXPRESSION VECTOR(9,4) HARVESTING SEED(7,1)
CN110627886B CN110627886	2019-12-31	Open	(CN110627886) Method for cultivating transgenic leguminous plant with increased root nodule size and application thereof	(CN110627886) The invention discloses a method for cultivating a transgenic leguminous plant with an increased root nodule size and application thereof. The method comprises the following steps: increasing the expression quantity and/or activity of protein GmCYS2 in a starting leguminous plant to obtain a transgenic leguminous plant. Compared with the starting leguminous plant, the transgenic leg…	YUAN SONGLI LI RONG ZHANG XIAOJUAN ZHANG CHANJUAN CHEN LIMIAO HAO QINGNAN CHEN HAIFENG CHEN SHUILIAN GUO WEI DAN ZHIHUI YANG ZHONGLU QIU DEZHEN CAO DONG YANG HONGLI HUANG YI ZHOU XINAN	OILCROPS RESEARCH INSTITUTE CAAS	87157295	CN110627886 B 2021-06-01 [CN110627886B] CN110627886 A 2019-12-31 [CN110627886]	(CN110627886B) TRANSGENIC LEGUMINOUS PLANT(100,14) TRANSGENIC SOYBEAN(100,14) ROOT NODULE SIZE(100,8) INCREASED ROOT NODULE SIZE(100,4) TRANSGENIC LEGUME PLANT(69,2) SOYBEAN BIOMASS(63,3) BREEDING TRANSGENIC SOYBEAN(57,2) SOYBEAN(42,46) RECOMBINANT VECTOR(37,9) ROOT NODULE(23,22) PLANT HEIGHT(22,17) BIOMASS(22,9) TRANSGENIC PLANT(20,7) INCREASED PLANT HEIGHT(20,4) LEGUMINOUS PLANT(19,17) INCREASE…	Biotechnology Food chemistry	C07K-014/415	C07K-014/415	(CN110627886) CN (CN110627886B) CN		(CN110627886B) Search Report [Examiner] -CN103290040 (A) (Cat. A) [CN103290040] C12N15/57	PREDICTED: "XM_003524865.4", 《GENBANK》 (Cat. Y) -XM_003524865.4;PREDICTED;《GENBANK》;20180831;全文 (Cat. Y)	1	1	0	1		2019-09-24	CLKC ACTIVE INGREDIENT(16,1) EXPRESSION VECTOR(11,4) CLKW ACTIVE INGREDIENT(16,1) BREEDING TRANSGENIC SOYBEAN(57,2) CONTROL LEGUME(10,1) EXPRESSION LEVEL(16,7) EXPRESSION VECTOR(11,4) EXPRESSION VECTOR(7,3) LEGUME PLANT BREEDING(21,2) RECOMBINANT VECTOR(35,6) RECOMBINANT VECTOR(37,9) SOYBEAN(42,46) SOYBEAN BIOMASS(63,3) TRANSGENIC SOYBEAN(100,14) IC C12N-015/29 C12N-015/82 KEYC BIOTECHNOLOGY(20,1…	(CN110627886B) CN113429467 96224662 WHO=EXAMINER SELF=N CAT=A
CN110669782B CN110669782	2020-01-10	Open	(CN110669782) Application of Glycine max sugar will be eventually exported transporters(GmSWEET)39	(CN110669782) The invention discloses application of Glycine max sugar will be eventually exported transporters (GmSWEET)39, specifically application of the GmSWEET39 in breeding new varieties of plants or transgenic plants with high oil content. The gene has three promoter sequences of Pro1, Pro2 and Pro3 in cultivated beans, and has two coding sequences of CDS1 and CDS2. Pro3 and CD2 are excell…	LI YAN MIAO LONG GE JUNYI ZHANG KAI YANG SONGNAN	NANJING AGRICULTURAL UNIVERSITY	87279282	CN110669782 B 2022-11-01 [CN110669782B] CN110669782 A 2020-01-10 [CN110669782]	(CN110669782B) OIL CONTENT(100,33) SOYBEAN SUGAR TRANSPORTER(100,21) CD SEQUENCE(100,11) FATTY ACID(100,10) FATTY ACID CONTENT(100,8) PROMOTER SEQUENCE(100,7) RECOMBINANT EXPRESSION VECTOR(100,2) TRANSGENIC SOYBEAN(100,2) ARABIDOPSIS THALIANA SEED(100,1) KERNEL(100,1) SCREENING SOYBEAN(100,1) TRANSGENIC SOYBEAN SEED(100,1) PRECIOUS GENE RESOURCE(17,2) SOYBEAN GRAIN(16,1) SUGAR TRANSPORTER(14,3) B…	Biotechnology Food chemistry	C12N-015/82	C12N-015/82/47	(CN110669782) CN (CN110669782B) CN		(CN110669782B) Search Report [Examiner] -CN105142426 (A) (Cat. A) [CN105142426] A23L1/30 -CN110724693 (A) (Cat. T) [CN110724693] C12N15/29 -CN108467868 (A) (Cat. A) [CN108467868] C12N15/29 -CN101861393 (A) (Cat. A) [CN101861393] C12N15/82 -WO2013086494 (A1) (Cat. A) [WO201386494] A01H1/00 -CN105000935 (A) (Cat. A) [CN105000935] C05G1/00 -US2016355835 (A1) (Cat. A) [US20160355835] C12N15/82 -WO201…	徐慧 主编: "《现代农业实用新技术》", 31 March 2008, 吉林大学出版社 (Cat. A) -GUNVANT PATIL 等: "Soybean (Glycine max) SWEET gene family:insights through comparative genomics,transcriptome profiling and whole genome re-sequence analysis", 《BMC GENOMICS》 (Cat. A) -NCBI: "Glycine max sugar efflux transporter SWEET39 (SWEET39), mRNA", 《GENBANK DATABASE》 (Cat. A) -李婷婷等: "植物非结构性碳水化合物代谢及体内转运研究进展", 《植物生理学报》 (Cat. A) -阎晓东 等: "从…	13	2	0	1		2019-10-10	CLKW ARABIDOPSIS THALIANA SEED(100,1) RECOMBINANT EXPRESSION VECTOR(100,2) SCREENING SOYBEAN(100,1) SOYBEAN SUGAR TRANSPORTER(100,21) SOYBEAN SUGAR TRANSPORTER(100,23) TRANSGENIC SOYBEAN(100,2) TRANSGENIC SOYBEAN SEED(100,1) IC A01H-005/00 C12N-015/29 C12N-015/82 KEYC PLANT TRANSFORMATION(11,2) GLYCINE MAX(4,6)	(CN110669782B) CN111154772B 88782220 WHO=EXAMINER SELF=Y CAT=A CN116434832 105731184 WHO=EXAMINER SELF=N CAT=A
CN110790831B CN110790831	2020-02-14	Open	(CN110790831) Plant salt-tolerant drought-resistant protein, coding gene thereof and application of plant salt-tolerant drought-resistant protein and coding gene thereof	(CN110790831) The invention discloses a plant salt-tolerant drought-resistant protein, a coding gene thereof and an application of the plant salt-tolerant drought-resistant protein and the coding gene thereof. Theinvention provides an application of a protein GmMYB173 and a coding gene thereof in regulation and control on salt tolerance and drought resistance of plants. The invention creates a co…	JIANG BINGJUN WU TINGTING HAN TIANFU DONG MENG HOU WENSHENG FANG YUDONG GAO YOUFEI SUN SHI WU CUNXIANG YUAN SHAN	INSTITUTE OF CROP SCIENCES CHINESE ACADEMY OF AGRICULTURAL SCIENCES	87661173	CN110790831 B 2021-08-24 [CN110790831B] CN110790831 A 2020-02-14 [CN110790831]	(CN110790831B) GMMYB(100,28) PLANT(100,22) STRESS TOLERANCE(100,14) SOYBEAN(100,12) NUCLEIC ACID(100,10) BIOLOGICAL MATERIAL(100,5) DROUGHT TOLERANT PROTEIN(100,5) TRANSGENIC SOYBEAN(100,3) EXPRESSION CASSETTE(100,2) RECOMBINANT BACTERIA(100,2) RECOMBINANT VECTOR(100,2) TRANSGENIC CELL LINE(100,2) BREEDING TRANSGENIC SOYBEAN(100,1) SOYBEAN STRESS TOLERANCE(100,1) RECEPTOR SOYBEAN(81,4) TRANSGENIC…	Biotechnology Food chemistry	C07K-014/415	C07K-014/415	(CN110790831) CN (CN110790831B) CN		(CN110790831B) Search Report [Examiner] -CN102718850 (A) (Cat. A) [CN102718850] INST CROP SCIENCE CAAS -CN102796713 (A) (Cat. A) [CN102796713] INST CROP SCIENCE CAAS -WO2016022516 (A1) (Cat. A) [WO201622516] PIONEER HI BRED INT -CN106906223 (A) (Cat. Y,X) [CN106906223] UNIV HANGZHOU NORMAL	董萌: "大豆转录因子GmMYB173的功能分析", 《中国优秀硕士学位论文全文数据库 基础科学辑》 (Cat. Y)	4	1	0	1		2019-12-04	CLKW BREEDING TRANSGENIC SOYBEAN(100,1) EXPRESSION CASSETTE(100,2) EXPRESSION CASSETTE(100,3) EXPRESSION LEVEL(16,2) RECEPTOR SOYBEAN(81,4) RECIPIENT SOYBEAN(53,1) RECOMBINANT BACTERIA(100,2) RECOMBINANT BACTERIA(100,3) RECOMBINANT EXPRESSION VECTOR(20,10) RECOMBINANT VECTOR(100,2) RECOMBINANT VECTOR(100,3) SOYBEAN(100,12) SOYBEAN(23,12) SOYBEAN DROUGHT TOLERANCE(57,1) SOYBEAN STRESS TOLERANCE(10…	(CN110790831B) CN113388634B 96077104 WHO=EXAMINER SELF=N CAT=A
CN110862995B CN110862995	2020-03-06	Open	(CN110862995) Construction and application of anti-sclerotinia sclerotiorum gene GmPR5 and GmPR5 transgenic plant	(CN110862995) The invention discloses construction and application of an anti-sclerotinia sclerotiorum gene GmPR5 and a GmPR5 transgenic plant, and belongs to the technical field of genetic breeding. In order to research the sclerotinia sclerotiorum resisting mechanism of soybeans and accelerate the sclerotinia sclerotiorum resisting breeding process of the soybeans, the invention provides the an…	ZHAO XUE JIANG HAIPENG HAN YINGPENG ZHAN YUHANG LI WENBIN LI HAIYAN TENG WEILI	NORTHEAST AGRICULTURAL UNIVERSITY	87839970	CN110862995 B 2022-06-14 [CN110862995B] CN110862995 A 2020-03-06 [CN110862995]	(CN110862995B) SOYBEAN SCLEROTINIA SCLEROTIORUM(100,23) SOYBEAN(100,20) TRANSGENIC PLANT(100,16) CONSTRUCTION(100,4) RECOMBINANT BACTERIA(37,5) SOYBEAN SCLEROTINIA SCLEROTIORUM DISEASE(36,4) SCLEROTINIA SCLEROTIORUM(35,24) SOYBEAN SCLEROTIORUM DISEASE(33,4) DAQING BIG BEAN(33,1) SCLEROTINIA SCLEROTIORUM RESISTANCE(29,4) RECOMBINANT VECTOR(28,11) SOYBEAN SCLEROTINIOSE(27,1) POLYPLOIDIZATION PHENOM…	Biotechnology Food chemistry	C12N-015/29	C07K-014/415	(CN110862995) CN (CN110862995B) CN		(CN110862995B) Search Report [Examiner] -CN110904130 (A) (Cat. T) [CN110904130] C12N15/54 -CN111254148 (A) (Cat. T) [CN111254148] C12N15/29 -US2019300891 (A1) (Cat. A) [US20190300891] C12N15/113 -CN1232468 (A) (Cat. A) [CN1232468] C07K14/00 -CN112646818 (A) (Cat. T) [CN112646818] C12N15/29	YANG XIANGDONG等: "Enhanced resistance to sclerotinia stem rot in transgenic soybean that overexpresses a wheat oxalate oxidase", 《TRANSGENIC RESEARCH》 (Cat. A) -宋伟等: "大豆抗菌核病位点挖掘及一致性QTL分析", 《中国油料作物学报》 (Cat. A) -SUJIE FAN等: "GmWRKY31 and GmHDL56 Enhances Resistance to Phytophthora sojae by Regulating Defense-Related Gene Expression in Soybean", 《FRONT PLANT SCI》 (Cat. A) -NCBI: "PREDICTED: Glycine …	5	2	0	1		2019-12-18	CLKW RECOMBINANT BACTERIA(37,5) RECOMBINANT BACTERIA(45,4) RECOMBINANT STRAIN(12,2) RECOMBINANT STRAIN(18,2) RECOMBINANT VECTOR(28,11) SOYBEAN(100,16) SOYBEAN(100,20) SOYBEAN SCLEROTINIA(24,6) SOYBEAN SCLEROTINIA SCLEROTIORUM(100,13) SOYBEAN SCLEROTINIA SCLEROTIORUM(100,23) STEP RECOMBINANT VECTOR CONSTRUCTION(6,1) STEP RECOMBINANT VECTOR CONSTRUCTION(9,1) IC A01H-005/00 C12N-015/29 KEYC CLEAN BE…	(CN110862995B) CN112646818 93580481 WHO=EXAMINER SELF=Y CAT=A CN110904130 87972399 WHO=EXAMINER SELF=Y CAT=T
CN110904130B CN110904130	2020-03-24	Open	(CN110904130) Sclerotinia sclerotiorum resistant gene GmGST1 and the construction and application of a GmGST1 transgenic plant	(CN110904130) The invention discloses a sclerotinia sclerotiorum resistant gene GmGST1 and the construction and application of a GmGST1 transgenic plant, which belong to the technical field of plant genetic engineering. The invention aims to solve the problem of few available gene resources in the aspect of soybean sclerotinia sclerotiorum resistance at present. The invention provides the sclerot…	ZHAO XUE ZHANG QIAN SONG WEI JIANG HAIPENG HAN YINGPENG LI WENBIN	NORTHEAST AGRICULTURAL UNIVERSITY	87972399	CN110904130 B 2022-06-28 [CN110904130B] CN110904130 A 2020-03-24 [CN110904130]	(CN110904130B) PLANT(100,12) ANTIBACTERIAL NUCLEAR DISEASE(100,8) TRANSGENIC PLANT(100,7) CONSTRUCTION(100,4) TRANSGENIC GMGST(100,3) SOYBEAN SCLEROTINIOSE(47,2) BREEDING SCLEROTINIA SCLEROTIORUM(46,2) SOYBEAN SCLEROTINIA SCLEROTIORUM(40,5) RECOMBINANT BACTERIA(38,4) RECEPTOR SOYBEAN GERMPLASM(37,1) SOYBEAN SCLEROTINIA SCLEROTIORUM RESISTANCE(36,2) ANTIBACTERIAL SCLEROTINIA(35,1) RECOMBINANT VECT…	Biotechnology Food chemistry	C12N-015/54	C12N-009/10/88	(CN110904130) CN (CN110904130B) CN		(CN110904130B) Search Report [Examiner] -US2013305410 (A1) (Cat. A) [US20130305410] BENT ANDREW FARMER, et al -CN105296531 (A) (Cat. A) [CN105296531] UNIV NANJING AGRICULTURAL -CN110862995 (A) (Cat. T) [CN110862995] UNIV NORTHEAST AGRICULTURAL -CN112143730 (A) (Cat. T) [CN112143730] UNIV NORTHEAST AGRICULTURAL	NCBI.PREDICETD: Glycine soja elongation factor 1-beta 2-like (LOC114382626),mRNA.《Genbank》.2019, -Zou Jianan等.Identificantion of glutathione transferase gene associated with partial resistance to Sclerotinia stem rot of soybean using genome-wide association and linkage mapping.《Theoretical and Applied Genetics》.2021,第134卷 -吕春梅等.大豆品种Maple Arrow耐菌核病生化机制.《中国油科作物学报》.2014,第36卷(第5期), -赵雪等.利用全基因组关联分析及连锁…	4	3	0	1		2019-12-18	CLKW ANTIBACTERIAL NUCLEAR DISEASE(100,6) ANTIBACTERIAL NUCLEAR DISEASE(100,8) RECOMBINANT BACTERIA(38,4) RECOMBINANT BACTERIA(41,6) RECOMBINANT VECTOR(33,3) SOYBEAN(15,9) SOYBEAN SCLEROTINIA SCLEROTIORUM(40,5) STEP RECOMBINANT VECTOR CONSTRUCTION(10,1) IC A01H-005/00 KEYC CLEAN BENCH(3,1)	(CN110904130B) CN110862995B 87839970 WHO=EXAMINER SELF=Y CAT=T CN112143730B 92093516 WHO=EXAMINER SELF=Y CAT=T CN112646818 93580481 WHO=EXAMINER SELF=Y CAT=A
CN111187777B CN111187777	2020-05-22	Open	(CN111187777) Application of soybean GmTS2.1 gene in soybean breeding	(CN111187777) The invention discloses application of a soybean GmTS2.1 gene in soybean breeding and belongs to the technical field of plant biology. To breed a high-yield and stress-resistant new variety of soybeans, the invention provides the application of the soybean GmTS2.1 gene in a transgenic soybean plant. The application comprises the following steps: cloning the soybean GmTS2.1 gene with…	HAN YINGPENG ZHAO XUE ZHANG YONGYAN DONG HAIRAN ZHAN YUHANG TENG WEILI LI WENBIN	NORTHEAST AGRICULTURAL UNIVERSITY	88932003	CN111187777 B 2023-03-24 [CN111187777B] CN111187777 A 2020-05-22 [CN111187777]	(CN111187777B) SOLUBLE SUGAR(100,5) SOYBEAN GMTST(100,5) SOYBEAN BREEDING(100,3) BREEDING(100,2) SOYBEAN DROUGHT RESISTANT(100,2) SOYBEAN GMTT(100,2) BREEDING SOYBEAN(100,1) CLONING SOYBEAN GMTT(48,2) GENE RESOURCE(47,1) SOYBEAN(38,18) RECOMBINANT VECTOR(38,5) TRANSGENIC SOYBEAN PLANT(25,6) CULTIVATION(25,1) PLANT BIOLOGY(23,2) GMTST(21,9) ECONOMIC YIELD(20,2) SOYBEAN DROUGHT RESISTANCE(19,3) STR…	Biotechnology Food chemistry	C12N-015/29	C07K-014/415	(CN111187777) CN (CN111187777B) CN		(CN111187777B) Search Report [Examiner] -WO2013024121 (A2) (Cat. A) [WO201324121] BASF PLANT SCIENCE CO GMBH, et al -CN102964437 (A) (Cat. A) [CN102964437] UNIV NORTHEAST AGRICULTURAL -CN110724183 (A) (Cat. A) [CN110724183] UNIV NORTHEAST AGRICULTURAL -DE102014005337 (A1) [DE102014005337] -CN110283241 (A) [CN110283241]	DONG HAI-RAN等: "Evaluation of Related Traits of GmTST2.1 and ZmGIF1 Genes in soybean (Glycine Max)", 《中国东北农业大学学报(英文版)》 (Cat. T) -ARIK SHAMMAI等: "Natural genetic variation for expression of a SWEET transporter among wild species of Solanum lycopersicum (tomato) determines the hexose composition of ripening tomato fruit", 《THE PLANT JOURNAL》 (Cat. A) -李文滨等: "大豆TST基因的生物信息学及表达模式分析", 《东北农业大学学报》 (Cat. …	5	1	0	1		2020-02-06	CLKC EXPRESSION VECTOR(25,6) CLKW BREEDING SOYBEAN(100,1) CLONING SOYBEAN GMTT(99,3) EXPRESSION VECTOR(25,6) RECOMBINANT VECTOR(85,8) SOYBEAN(100,21) SOYBEAN DROUGHT RESISTANT(100,1) SOYBEAN DROUGHT RESISTANT(100,2) SOYBEAN GMTT(100,2) TRANSGENIC SOYBEAN PLANT(100,7) IC A01H-005/00 C12N-015/29 C12N-015/82 KEYC EXPRESSION VECTOR(25,6) COTYLEDONARY NODE(7,1) AMPLIFICATION(5,4) PLANT TRANSFORMATION(…	(CN111187777B) CN116042693 104775211 WHO=EXAMINER SELF=Y CAT=A
CN111254148B CN111254148	2020-06-09	Open	(CN111254148) SMV (soybean mosaic virus)-resistant gene GmST1, cultivation method of GmST1 transgenic soybeans and application	(CN111254148) The invention provides an SMV (soybean mosaic virus)-resistant gene GmST1, a cultivation method of GmST1 transgenic soybeans and application, and belongs to the technical field of soybean genetic breeding. Aiming at solving the problems of polyploidization and low conversion rate of cultivation of disease-resistant varieties with a traditional method, the cultivation method of the S…	HAN YINGPENG JING YAN ZHAO XUE TENG WEILI LI WENBIN	NORTHEAST AGRICULTURAL UNIVERSITY	89178680	CN111254148 B 2023-03-24 [CN111254148B] CN111254148 A 2020-06-09 [CN111254148]	(CN111254148B) SOYBEAN MOSAIC VIRUS(100,33) CULTIVATION(100,12) TRANSGENIC SOYBEAN(100,9) RESISTANT CAPABILITY(100,1) SOYBEAN RESISTANT CAPABILITY(100,1) RESISTANT TRANSGENIC SOYBEAN(96,2) RECOMBINANT VECTOR(80,9) RECOMBINANT BACTERIA(80,2) TRANSGENIC OFFSPRING COMPARISON(74,1) SOYBEAN DISEASE RESISTANT CDNA(73,2) MOSAIC VIRUS RESISTANT CROP(68,2) GENE RECOMBINANT VECTOR(61,5) TRANSGENIC OFFSPRIN…	Biotechnology Food chemistry	C12N-015/29	C07K-014/415	(CN111254148) CN (CN111254148B) CN		(CN111254148B) Search Report [Examiner] -CN102660554 (A) (Cat. A) [CN102660554] UNIV SHANDONG -CN102964437 (A) (Cat. A) [CN102964437] UNIV NORTHEAST AGRICULTURAL -CN103088035 (A) (Cat. A) [CN103088035] UNIV NANJING AGRICULTURAL -CN103320427 (A) (Cat. A) [CN103320427] UNIV NORTHEAST AGRICULTURAL -CN106520782 (A) (Cat. Y) [CN106520782] UNIV NORTHEAST AGRICULTURAL -CN111254159 (A) (Cat. T) [CN111254…	KIM M. S.等: "KAH1217429.1", 《EMBL》 (Cat. T) -NCBI: "PREDICTED: Glycine max cytosolic sulfotransferase 15 (LOC100809003), mRNA", 《GENBANK》 (Cat. Y) -XUE ZHAO等: "GmST1, which encodes a sulfotransferase, confers resistance to soybean mosaic virus strains G2 and G3", 《PLANT, CELL & ENVIRONMENT》 (Cat. T) -井妍等: "大豆GmST1基因的生物信息学分析", 《大豆科学》 (Cat. Y) -牙库甫江.阿西木等: "植物抗病毒基因工程研究进展", 《生物工程学报》 (Cat. A)	7	3	0	1		2018-11-30	CLKC MOSAIC VIRUS(100,5) SOYBEAN MOSAIC VIRUS(100,33) CLKW AGROBACTERIUM MEDIATED TRANSFORMATION(43,1) ANTISOYBEAN MOSAIC VIRUS(100,1) DISEASE RESISTANT(43,12) DISEASE RESISTANT PHENOTYPE(25,3) EXPRESSION DETECTION(22,4) EXPRESSION DETECTION(32,6) GENE RECOMBINANT VECTOR(61,5) MOSAIC VIRUS(100,5) MOSAIC VIRUS RESISTANT CROP(61,3) MOSAIC VIRUS RESISTANT CROP(68,2) PLANT EXPRESSION VECTOR(41,6) PRO…	(CN111254148B) CN110862995B 87839970 WHO=EXAMINER SELF=Y CAT=T CN114941002 101481836 WHO=EXAMINER SELF=N CAT=A CN116042693 104775211 WHO=EXAMINER SELF=Y CAT=A
CN111440231B CN111440231	2020-07-24	Open	(CN111440231) Application of protein GmFULa in regulating soybean plant type and yield	(CN111440231) The present invention discloses application of protein GmFULa in regulating soybean plant type and yield. The amino acid sequence of protein GmFULa is shown in SEQ ID NO: 2. Experiments have shown that increasing the expression of protein GmFULa in Zigong winter beans can change the plant type of Zigong winter beans and increase the yield. The increase in yield is manifested as an i…	YUE, Yanlei JIANG BINGJUN HAN TIANFU SUN SHI WU CUNXIANG HOU WENSHENG	HENAN AGRICULTURAL UNIVERSITY INSTITUTE OF CROP SCIENCES CHINESE ACADEMY OF AGRICULTURAL SCIENCES	89866516	CN111440231 B 2021-12-28 [CN111440231B] CN111440231 A 2020-07-24 [CN111440231]	(CN111440231B) YIELD(100,21) SOYBEAN PLANT(100,17) PROTEIN GMFULA(100,13) TRANSGENIC SOYBEAN(100,8) REGULATION(100,4) EGO GONG WINTER BEAN(94,3) SOYBEAN PHOTOPERIOD SENSITIVITY(68,1) HOMOZYGOUS TRANSGENIC SOYBEAN(55,14) BREEDING TRANSGENIC SOYBEAN(50,1) GENERATION HOMOZYGOUS TRANSGENIC SOYBEAN(48,9) SOYBEAN(46,37) PHOTOPERIOD SENSITIVITY(44,1) SOYBEAN BREEDING(44,1) GRAIN VOLUME(34,8) ALTERED PLA…	Biotechnology Food chemistry	C07K-014/415	C07K-014/415	(CN111440231) CN (CN111440231B) CN		(CN111440231B) Search Report [Examiner] -CN109206496 (A) (Cat. A) [CN109206496] INST BOTANY CAS -CN110777150 (A) (Cat. A) [CN110777150] INST GENETICS & DEVELOPMENTAL BIOLOGY CAS -CN110195060 (A) (Cat. A) [CN110195060] OIL CROPS RES INSTITUTE CHINESE ACADEMY OF AGRICULTURAL SCIENCES -CN105505985 (A) (Cat. Y) [CN105505985] C12N15/82 -CN104710522 (A) (Cat. Y) [CN104710522] C07K14/415 -US10570409 (B2…	ZHEN JIA, ET AL.: "GmFULa,a FRUITFULL homolog,functions in the flowering and maturation of soybean", 《PLANT CELL REP》 (Cat. Y) -褚婷婷 等: "植物MADS-box基因FRUITFULL(FUL)研究进展", 《中国生物工程杂志》 (Cat. A) -GmFULa，a FRUITFULL homolog，functions in the flowering and maturation of soybean;Zhen Jia, et al.;《Plant Cell Rep》;20141018;第34卷(第1期);第124页右栏至第130页右栏最后一段 (Cat. Y) -植物MADS-box基因FRUITFULL(FUL)研究进展;褚婷婷 等;《中国生物工程杂志…	6	0	0	1		2020-04-03	CLKC BEAN(29,22) CLKW BEAN(18,15) BEAN(29,22) BREEDING TRANSGENIC SOYBEAN(50,1) EXPRESSION LEVEL(14,2) SOYBEAN(100,36) SOYBEAN(46,37) SOYBEAN YIELD(26,6) TRANSGENIC SOYBEAN(100,8) IC A01H-005/00 C12N-015/29 C12N-015/82 KEYC BEAN(29,22)
CN111676227B CN111676227	2020-09-18	Open	(CN111676227) Genetic engineering application of soybean ribosomal protein coding gene GmRPL12	(CN111676227) The invention discloses genetic engineering application of a soybean ribosomal protein coding gene GmRPL12. The invention discloses application of a soybean ribosomal protein coding gene GmRPL12 as shown in SEQ ID NO.1 in genetic engineering modification of low-sulfur tolerance of soybeans. The overexpression of GmRPL12 can improve the tolerance of soybean chimeras to low sulfur, an…	WANG HUI CHEN YANNING HUANG FANG YU DEYUE WU ZHIYI	NANJING AGRICULTURAL UNIVERSITY	90675184	CN111676227 B 2022-04-29 [CN111676227B] CN111676227 A 2020-09-18 [CN111676227]	(CN111676227B) GMRPL(100,23) SOYBEAN(100,18) SOYBEAN RIBOSOMAL PROTEIN(100,14) GENE GMRPL(100,11) GENETIC ENGINEERING(100,7) OVER EXPRESSION VECTOR(100,5) LOW SULFUR TOLERANCE(100,4) TRANSGENIC SOYBEAN(100,2) SULFUR TOLERANCE(100,1) SOYBEAN CHIMERA TOLERANCE(88,5) SOYBEAN CHIMERA PLANT(44,1) RESISTANT GENE ENGINEERING(39,1) SOYBEAN CHIMERA DEVELOPMENT(34,1) SULFUR STRESS INFLUENCE(25,1) SOYBEAN T…	Biotechnology Food chemistry	C12N-015/29	C07K-014/415	(CN111676227) CN (CN111676227B) CN		(CN111676227B) Search Report [Examiner] -WO2009037279 (A1) (Cat. A) [WO200937279] C12N15/82 -CN102770543 (A) (Cat. A) [CN102770543] C12N15/82	NCBI: "PREDICTED: Glycine max 50S ribosomal protein L7/L12 (LOC100816926), mRNA", 《GENBANK DATABSE》 (Cat. A) -LESZEK TARNOWSKI 等: "Overexpression of the Selective Autophagy Cargo Receptor NBR1 Modifies Plant Response to Sulfur Deficit", 《CELLS》 (Cat. A) -吴志医 等: "大豆突变体库的低硫耐性鉴定和资源筛选", 《南京农业大学学报》 (Cat. T) -陈燕宁 等: "核糖体基因GmRPL12对大豆低硫耐性的调控作用研究", 《大豆科学》 (Cat. T) -大豆突变体库的低硫耐性鉴定和资源筛选;吴志医 等;《南京农业大学学报》;2021…	2	1	0	1		2020-04-14	CLKW GENE GMRPL(100,11) OVER EXPRESSION VECTOR(100,4) OVER EXPRESSION VECTOR(100,5) SOYBEAN(100,18) SOYBEAN CHIMERA DEVELOPMENT(34,1) SOYBEAN CHIMERA DEVELOPMENT(39,1) SOYBEAN CHIMERA TOLERANCE(100,5) SOYBEAN CHIMERA TOLERANCE(88,5) SOYBEAN LOW SULFUR TOLERANCE(100,3) SOYBEAN RIBOSOMAL PROTEIN(100,12) SOYBEAN RIBOSOMAL PROTEIN(100,14) SUPPRESSOR GENE(13,1) TRANSGENIC SOYBEAN(100,2) IC A01H-005/00…	(CN111676227B) CN113373252B 96031292 WHO=EXAMINER SELF=N
CN112322631B CN112322631	2021-02-05	Open	(CN112322631) Cultivation method of glyphosate-resistant transgenic Glycine max(L.).Merr	(CN112322631) The invention provides a cultivation method of glyphosate-resistant transgenic Glycine max(L.).Merr, and relates to the field of plant cultivation by utilizing genetic engineering. The cultivation method comprises the following steps of constructing a vector pTWGM1 containing a target gene I.variabilis-EPSPS*, infecting and co-culturing an agrobacterium strain containing the express…	LING FEI LIU BAOHONG	WUHAN TOWIN BIOTECHNOLOGY	92601753	CN112322631 B 2022-08-16 [CN112322631B] CN112322631 A 2021-02-05 [CN112322631]	(CN112322631B) TRANSGENIC SOYBEAN(100,12) FLANKING SEQUENCE(100,8) CULTIVATION(100,5) EXOGENOUS GENE VECTOR(62,2) GLYPHOSATE HERBICIDE TOLERANCE(57,4) SOYBEAN COTYLEDON NODE EXPLANT(57,1) EXOGENOUS GENE DNA(46,1) EXOGENOUS GENE DNA FRAGMENT(40,3) BROAD SPECTRUM BIOCIDAL HERBICIDE(38,1) EXOGENOUS GENE LOCUS(37,4) LOCUS VERIFICATION(35,2) HERBICIDE TOLERANCE(34,4) BROAD HERBICIDE(34,1) CONFERRING(3…	Biotechnology Food chemistry	C12N-015/29	C07K-014/415	(CN112322631) CN (CN112322631B) CN		(CN112322631B) Search Report [Examiner] -CN104450775 (A) (Cat. A) [CN104450775] INST CROP SCIENCE CAAS -CN105505981 (A) (Cat. A) [CN105505981] INST CROP SCIENCE CAAS -CN107129993 (A) (Cat. A) [CN107129993] UNIV HUAZHONG AGRICULTURAL -CN110699374 (A) (Cat. A) [CN110699374] UNIV HUAZHONG AGRICULTURAL	刘健 等: "四个抗草甘膦基因的抗性比较", 《草业学报》 (Cat. A)	4	2	0	1		2020-11-06	CLKW AGROBACTERIUM MEDIATED GENETIC TRANSFORMATION(15,3) EXOGENOUS GENE DNA(60,2) EXOGENOUS GENE DNA FRAGMENT(72,6) EXOGENOUS GENE EXPRESSION(17,1) EXOGENOUS GENE LOCUS(31,4) EXOGENOUS GENE LOCUS(37,4) GENE DNA FRAGMENT(52,6) PLANT EXPRESSION VECTOR(10,5) SOYBEAN ACCEPTOR(21,1) SOYBEAN GENOME(30,6) SOYBEAN GENOME CHROMOSOME 19(20,2) TRANSGENIC SOYBEAN(100,12) TRANSGENIC SOYBEAN(100,15) IC A01H-00…	(CN112322631B) CN113106118 95184069 WHO=EXAMINER SELF=N CAT=A CN114854787B 101209252 WHO=EXAMINER SELF=N
CN112501179B CN112501179	2021-03-16	Open	(CN112501179) Method for regulating soybean nodulation and close planting through GmPIN1 gene mutation and application of method	(CN112501179) The invention discloses a method for regulating soybean nodulation and close planting through GmPIN1 gene mutation and application of the method. The application provided by the invention is specifically the application of three homologous genes GmPIN1a, GmPIN1b and GmPIN1c encoded by GmPIN1 in regulation and control of soybean root nodule formation and plant type establishment. Exp…	CHEN XU CUI YUANYUAN KE MEIYU GAO ZHEN HUANG LAIMEI CHEN JIAOMEI	FUJIAN AGRICULTURE & FORESTRY UNIVERSITY	93141443	CN112501179 B 2022-05-24 [CN112501179B] CN112501179 A 2021-03-16 [CN112501179]	(CN112501179B) GMPIN(100,16) GENE MUTATION(100,9) REGULATING SOYBEAN NODULATION(100,9) SOYBEAN TRIPLE MUTANT GMPIN(46,3) HOMOZYGOUS TRIPLE MUTANT DESCENDANT(41,2) GMPIN1A NUCLEOTIDE(38,1) GMPIN1B NUCLEOTIDE(38,1) GMPIN1C NUCLEOTIDE(38,1) SOYBEAN SYMBIOTIC NODULATION(35,2) SOYBEAN NODULE DEVELOPMENT(34,1) SOYBEAN NODULE(29,1) NODULATION(22,7) SOYBEAN PLANT GMPIN(21,3) GERMPLASM RESOURCE STORAGE(19…	Biotechnology Food chemistry	C12N-015/29	C12N-015/82/18	(CN112501179) CN (CN112501179B) CN		(CN112501179B) Search Report [Examiner] -CN108728425 (A) (Cat. A) [CN108728425] C12N9/12 -CN110592102 (A) (Cat. A) [CN110592102] C12N15/29 -CN111286513 (A) (Cat. A) [CN111286513] C12N15/74 -CN105821073 (A) (Cat. A) [CN105821073] C12N15/82 -US2002152503 (A1) (Cat. A) [US20020152503] A01H5/00	ANNA K.STASKO等: "Auxin Profiling and Gmpin Expression in Phytophthora sojae-Soybean Root Interactions", 《PHYTOPATHOLOGICAL》 (Cat. A) -ZHEN GAO等: "GmPIN-dependent polar auxin transport is involve in soybean nodule developmentd", 《THE PLANT CELL》 (Cat. T) -李科学等: "miRNA调控大豆根系结瘤及共生固氮的分子机制研究进展", 《植物生理学报》 (Cat. A) -GmPIN-dependent polar auxin transport is involve in soybean nodule developmentd;Zhen Gao…	5	0	0	1		2020-11-12	CLKW GENE KNOCKOUT MODE(7,3) GENE MUTATION(100,9) GMPIN GENE MUTATION(19,1) HOMOLOGOUS GENE(16,7) INFECT SOYBEAN(14,3) REGULATING SOYBEAN NODULATION(100,9) SOYBEAN PLANT GMPIN(21,3) SOYBEAN TRIPLE MUTANT GMPIN(46,3) STABLE TRANSGENIC SOYBEAN(16,3) IC A01H-005/00 C12N-015/29 C12N-015/82 KEYC GLYCINE MAX(4,3)
CN112646818B CN112646818	2021-04-13	Open	(CN112646818) Soybean gene GmTCM1 and obtaining method and application thereof	(CN112646818) The invention relates to a soybean gene GmTCM1 and an obtaining method and application thereof, and belongs to the technical field of soybean genetic breeding. In order to increase the soybean isoflavone content and obtain transgenic soybean plants with high isoflavone content, the soybean gene GmTCM1 is cloned from soybeans 27 in a soybean variety with high isoflavone content, and …	ZHAO XUE HAN YINGPENG CHANG HONG JING YAN ZHAO KEZHEN ZHAN YUHANG LI WENBIN	NORTHEAST AGRICULTURAL UNIVERSITY	93580481	CN112646818 B 2022-06-28 [CN112646818B] CN112646818 A 2021-04-13 [CN112646818]	(CN112646818B) SOYBEAN(100,27) GENE GMTCM(100,5) SCLEROTINIA SCLEROTIORUM INOCULATION(100,1) FUNGAL PATHOGEN INOCULATION EXPERIMENT(98,1) SOYBEAN ISOFLAVONE(86,2) SOYBEAN GRAY LEAF SPOT(70,1) TRANSGENIC SOYBEAN PLANT(62,7) ISOFLAVONE CONTENT(53,4) GENE PRELIMINARY ANALYSIS(52,1) YELLOW HALO(51,1) DISEASE SPOT(50,1) SUBCULTURE PROPAGATION(48,2) GRAY LEAF SPOT(45,1) GENETIC BREEDING(43,2) BIOTIC ST…	Biotechnology Food chemistry	C12N-015/29	C07K-014/415	(CN112646818) CN (CN112646818B) CN		(CN112646818B) Search Report [Examiner] -TW201540185 (A) (Cat. A) [TW201540185] SUMITOMO CHEMICAL CO -CN106047889 (A) (Cat. A) [CN106047889] UNIV JILIN -CN110577956 (A) (Cat. A) [CN110577956] UNIV JILIN AGRICULTURAL -CN108047320 (A) (Cat. A) [CN108047320] C07K14/415 -WO2005042747 (A2) (Cat. A) [WO200542747] SAMUEL ROBERTS NOBLE FOUND INC, et al -US2013104262 (A1) (Cat. A) [US20130104262] NGUYEN H…	陈安和.甘蓝型油菜及其亲本物种C4H基因家族克隆及比较基因组学研究.《中国博士学位论文全文数据库》.2007, -Jahan MA等.Glycine max cinnamate 4-hydroxylase (C4H1), mRNA.《GenBank》.2019, -管仁伟等.干旱及盐胁迫对黄芩种子萌发和黄酮合成关键酶活性的影响.《干旱及盐胁迫对黄芩种子萌发和黄酮合成关键酶活性的影响》.2020,第43卷(第1期), -王艳等.不同生育时期大豆异黄酮合成相关酶基因表达的分析.《大豆科学》.2012,第31卷(第6期), -JAHAN MA等: "Glycine max cinnamate 4-hydroxylase (C4H1), mRNA", 《GENBANK》, 2 July 2019 (2019-07-02) (Cat. A) -陈安和: "甘蓝型油菜及其亲本物种C4H基因家族克隆及…	12	2	0	1		2020-12-31	CLKW GENE GMTCM(100,5) GENE GMTCM(45,4) GENE GMTCM REFERENCE SEQUENCE(5,3) GENE GMTCM REFERENCE SEQUENCE(6,3) HOMOISOFLAVONOID DISEASE RESISTANT(40,1) OBTAINING SOYBEAN(32,1) OBTAINING SOYBEAN(38,1) SOYBEAN(100,27) SOYBEAN(100,38) SOYBEAN DISEASE(13,2) SOYBEAN DISEASE(16,2) SOYBEAN FUNGAL DISEASE(28,2) SOYBEAN FUNGAL DISEASE(34,2) SOYBEAN NUCLEIC ACID SEQUENCE(37,2) STABLE HOMOISOFLAVONOID DISEAS…	(CN112646818B) CN112501184B 93154924 WHO=EXAMINER SELF=Y CAT=T CN110862995B 87839970 WHO=EXAMINER SELF=Y CAT=T
CN112898395B CN112898395	2021-06-04	Open	(CN112898395) Aluminum-resistant related gene GmNAC069 and encoding protein and application thereof	(CN112898395) The invention discloses an aluminum-resistant related gene GmNAC069 and an encoding protein and application thereof. The protein provided by the invention is named as protein GmNAC069 and is shown as follows: (1) a protein consisting of an amino acid sequence as shown in a sequence 2 in a sequence table; and (2) a protein which is derived from (1), has the same function and is obtai…	CAI ZHANDONG NIAN HAI Xian Peiqi MA QIBIN CHENG YANBO LIAN TENGXIANG WANG HUAN	SOUTH CHINA AGRICULTURAL UNIVERSITY	94535343	CN112898395 B 2022-09-02 [CN112898395B] CN112898395 A 2021-06-04 [CN112898395]	(CN112898395B) ALUMINUM(100,28) SOYBEAN(100,27) TRANSGENIC PLANT(100,16) NUCLEIC ACID(100,15) AMINO ACID(100,11) SEQUENCE TABLE(100,10) RECOMBINANT VECTOR(100,7) RECOMBINANT BACTERIA(100,6) RESISTANCE(100,6) STRESS TOLERANCE(100,6) EXPRESSION CASSETTE(100,5) PLANT(100,5) STRESS RESISTANCE(100,5) PLANT CULTIVATION(100,2) PLANT STRESS TOLERANCE(100,2) ENCODING PROTEIN(100,1) ENCODED PROTEIN(69,1) T…	Biotechnology Food chemistry	C07K-014/415	C07K-014/415	(CN112898395) CN (CN112898395B) CN		(CN112898395B) Search Report [Examiner] -JP2009240248 (A) (Cat. A) [JP2009240248] OJI PAPER CO, et al -CN101775398 (A) (Cat. A) [CN101775398] UNIV NANJING AGRICULTURAL -CN104004769 (A) (Cat. A) [CN104004769] C12N15/29 -CN101899103 (A) (Cat. A) [CN101899103] C07K14/415 -CN107641624 (A) (Cat. A) [CN107641624] C12N15/10 -EP1835028 (A1) (Cat. A) [EP1835028] C12N5/14 -EP2957637 (A2) (Cat. A) [EP295763…	XINXIN WANG等: "QTL mapping for aluminum tolerance in RIL", 《PLOS ONE》 (Cat. Y) -EMBL: "UniProtKB - A0A7D9MWW6(A0A7D9MWW6_SOYBN)", 《EMBL》 (Cat. Y,X) -吴彩玉等: "不同浓度铝胁迫下水分胁迫对大豆幼苗生理代谢的影响", 《长江蔬菜》 (Cat. A) -GENBANK DATABASE: "NAC transcription factor, partial [Glycine max]", 《GENBANK DATABASE》 (Cat. A) -蒋宇: "HY2基因参与调控铝抑制拟南芥根伸长作用机制研究", 《中国优秀硕士学位论文全文数据库》 (Cat. A) -UniProtKB - A0A7D9MWW6(A0A7D9MWW6_SOYBN);…	8	0	0	1		2021-03-16	CLKW EXPRESSION CASSETTE(100,5) EXPRESSION CASSETTE(39,6) RECOMBINANT BACTERIA(100,6) RECOMBINANT BACTERIA(100,7) RECOMBINANT VECTOR(100,7) RECOMBINANT VECTOR(81,8) SOYBEAN(100,27) IC A01H-005/00 C12N-015/29 C12N-015/82 KEYC HARVESTING SEED(9,1) GLYCINE MAX(7,1) CONSTITUTIVE PROMOTER(5,1)
CN112899304B CN112899304	2021-06-04	Open	(CN112899304) Application of soybean branch number controlling gene ST1 to reduce soybean branch number and further increase yield	(CN112899304) The invention discloses application of a soybean branch number controlling gene ST1 to reduce soybean branch number and further increase yield, and belongs to the technical field of molecular biology and gene engineering. According to the invention, by designing the soybean branch number controlling gene ST1, and constructing an ST1 genome vector, agrobacterium transformation is per…	SUN LIANJUN LI JUN MA RUIRUI	CHINA AGRICULTURAL UNIVERSITY	94558745	CN112899304 B 2022-07-19 [CN112899304B] CN112899304 A 2021-06-04 [CN112899304]	(CN112899304B) SOYBEAN BRANCH(100,9) YIELD(100,8) SOYBEAN BRANCH NUMBER(100,7) ACCEPTOR SOYBEAN(92,4) NUMB REGULATORY GENE(41,1) AGROBACTERIUM TRANSFORMATION(36,1) NUMB REGULATION(36,1) SOYBEAN(33,18) SALI RESTRICTION ENDONUCLEASE SITE(32,1) GENOME VECTOR(29,4) GENETIC ENGINEERING(29,2) MUTANT YIELD(29,1) GENOME(25,2) TRANSGENIC SOYBEAN(25,2) ECONOMIC BENEFIT(25,1) SOYBEAN CULTIVATION(24,4) SOYBE…	Biotechnology Food chemistry	C12N-015/84	C12N-015/82/61	(CN112899304) CN (CN112899304B) CN		(CN112899304B) Search Report [Examiner] -CN110499327 (A) (Cat. A) [CN110499327] C12N15/82	无: "“XP_003532740.2”", 《GENBANK》 (Cat. A) -SHIM 等: "“GmBRC1 is a Candidate Gene for Branching in Soybean (Glycine max (L.) Merrill)”", 《INTERNATIONAL JOURNAL OF MOLECULAR SCIENCES》 (Cat. A) -“GmBRC1 is a Candidate Gene for Branching in Soybean (Glycine max (L.) Merrill)”;Shim 等;《International Journal of Molecular Sciences》;20190101;第20卷(第135期);第1-15页 (Cat. A) -“XP_003532740.2”;无;《GenBank》;2018083…	1	0	0	1		2021-02-08	CLKW ACCEPTOR SOYBEAN(80,2) ACCEPTOR SOYBEAN(92,4) CULTIVATED SOYBEAN REFERENCE SEQUENCE(3,3) CULTIVATED SOYBEAN REFERENCE SEQUENCE(4,3) EMPTY PLANT EXPRESSION VECTOR(19,2) EMPTY PLANT EXPRESSION VECTOR(21,2) GENOMIC EXPRESSION VECTOR(17,3) GENOMIC EXPRESSION VECTOR(20,3) SOYBEAN(30,15) SOYBEAN(33,18) SOYBEAN BRANCH(100,11) SOYBEAN BRANCH(100,9) SOYBEAN BRANCH NUMBER(100,7) SOYBEAN BRANCH NUMBER(…
CN113150098B CN113150098	2021-07-23	Open	(CN113150098) Application of GmEID1 protein in regulating soybean flowering and node number of main stem	(CN113150098) The invention discloses application of a GmEID1 protein in regulating soybean flowering and node number of main stem. One technical scheme protected by the invention is application of the protein or a substance for regulating the activity or content of the protein in regulating or delaying the flowering phase, regulating or increasing the node number of main stem, regulating or incr…	LIU JUN QIN CHAO ZHAO TAO LI HONGYU LIU BIN	LONGPING BIOTECHNOLOGY HAINAN	95308411	CN113150098 B 2022-12-13 [CN113150098B] CN113150098 A 2021-07-23 [CN113150098]	(CN113150098B) GRNA(100,40) SOYBEAN(100,35) PLANT HEIGHT(100,15) FLOWERING(100,13) MAIN STEM NODE(100,10) YIELD(100,10) CODING(100,4) SOYBEAN BRANCH(100,2) SOYBEAN INDIVIDUAL POD(100,2) SOYBEAN MAIN STEM NODE(100,2) TARGETING SEQUENCE TABLE(100,1) SOYBEAN GENOME(99,3) MUTATION INACTIVATED GMEID(90,1) NUCLEOTIDE(63,17) SOYBEAN FLOWERING(58,4) SOYBEAN BREEDING(52,1) NUCLEOTIDE AC(50,2) PROTEIN APPL…	Biotechnology Food chemistry	C07K-014/415	C07K-014/415	(CN113150098) CN (CN113150098B) CN		(CN113150098B) Search Report [Examiner] -CN112760331 (A) (Cat. A) [CN112760331] INST CROP SCIENCE CAAS	MAN-WAH LI 等: "The Modification of Circadian Clock Components in Soybean During Domestication and Improvement", 《FRONTIERS IN GENETICS》 (Cat. A) -TINGTING SUI 等: "CRISPR-induced exon skipping is dependent on premature termination codon mutations", 《GENOME BIOLOGY》 (Cat. A) -RUBINA TULADHAR 等: "CRISPR-Cas9-based mutagenesis frequently provokes on-target mRNA misregulation", 《NATURE COMMUNICATIONS》…	1	0	0	1		2021-05-21	CLKW B2 EXPRESSION CASSETTE(46,6) GENE CODING GRNA(38,1) RECOMBINANT MICROORGANISM(100,15) RECOMBINANT VECTOR(82,14) SOYBEAN(100,35) SOYBEAN(48,25) SOYBEAN BRANCH(100,2) SOYBEAN GENOME(33,2) SOYBEAN GENOME(99,3) SOYBEAN INDIVIDUAL POD(100,2) SOYBEAN MAIN STEM NODE(100,2) IC C12N-015/29 KEYC GREENHOUSE(7,3) GLYCINE MAX(6,1) PLANT EXPRESSION VECTOR(5,1) CONSTITUTIVE PROMOTER(4,1)
CN113201556B CN113201556	2021-08-03	Open	(CN113201556) PSOY19-ZM2 vector as well as preparation method and application thereof	(CN113201556) The invention relates to the technical field of transgenic soybeans, and discloses a pSOY19-ZM2 vector. The pSOY19-ZM2 vector is formed by connecting a green tissue specific promoter PGmCRB1 and a pSOY19 vector of which a 35S promoter is cut off; the invention also discloses a preparation method of the vector. The invention also discloses application of the vector. According to the …	SHOU HUIXIA ZHU JIAMEI LI LIN WANG SHOUDONG	ZHEJIANG UNIVERSITY	95490820	CN113201556 B 2022-11-22 [CN113201556B] CN113201556 A 2021-08-03 [CN113201556]	(CN113201556B) PSOY(100,43) VECTOR(100,35) TRANSGENIC SOYBEAN(100,7) GREEN TISSUE SPECIFIC PROMOTER(69,4) TISSUE SPECIFIC PROMOTER(62,4) TRANSGENIC SOYBEAN SAFETY(51,2) GREEN TISSUE(50,5) SOYBEAN LEAVE GREEN TISSUE(45,2) SOYBEAN GREEN TISSUE(43,2) HERBICIDE RESISTANT PROTEIN(42,8) SOYBEAN HERBICIDE RESISTANT CAPABILITY(37,2) PUBLIC WORRY(35,2) GMCRB INITIATION CODON(34,3) AMPLIFIED PGMCRB(31,3) N…	Biotechnology Food chemistry	C12N-015/82	C12N-015/82/23	(CN113201556) CN (CN113201556B) CN		(CN113201556B) Search Report [Examiner] -JP2004357517 (A) (Cat. A) [JP2004357517] JAPAN SCIENCE & TECH AGENCY, et al -CN102676530 (A) (Cat. A) [CN102676530] UNIV HUNAN AGRICULTURAL -US2012272406 (A1) (Cat. A) [US20120272406] GUAN HANPING, et al -CN105063046 (A) (Cat. A) [CN105063046] CROP SCIENCE RES INST SHANXI ACADEMY AGRICULTURAL SCIENCE, et al -CN105132430 (A) (Cat. A) [CN105132430] UNIV ANHU…	SAKAI,H. 等: "“Vigna angularis var. angularis DNA, chromosome 4, almost complete sequence, cultivar: Shumari,Accession no:AP015037.1”", 《GENBANK》 (Cat. A) -XIAO PEI-YING 等: "“Overexpression of G10-EPSPS in soybean provides high glyphosate tolerance”", 《JOURNAL OF INTEGRATIVE AGRICULTURE 》 (Cat. A) -王淼 等: "“高等植物绿色组织特异表达启动子研究进展”", 《中国农业科技导报》 (Cat. A)	8	0	0	1		2021-05-14	CLKW PLANT EXPRESSION VECTOR(20,3) PLANT EXPRESSION VECTOR(21,3) SOYBEAN HERBICIDE RESISTANCE(20,4) SOYBEAN HERBICIDE RESISTANCE(21,4) IC C12N-015/82 KEYC PLANT EXPRESSION VECTOR(21,3) COTYLEDONARY NODE(10,2) KANAMYCIN(7,4) GLYCINE MAX(6,1) ASPARAGINE(5,2) GLYPHOSATE(5,2) HALF SEED EXPLANT(4,1) AMPLIFICATION(3,1) GREENHOUSE(3,1) MICROPORE(3,1)
CN113444740B CN113444740	2021-09-28	Open	(CN113444740) Recombinant vector capable of improving soybean aphid resistance gene and application thereof	(CN113444740) The invention discloses a recombinant vector capable of improving a soybean aphid resistance gene and application thereof, and relates to the technical field of plant cells, the recombinant vector is a pGm109-35S-GmPti5 recombinant vector, and comprises a plant binary expression vector pGM109 and a GmPti5 gene; the nucleotide sequence of the GmPti5 gene is as shown in SEQ ID NO. 1. …	YAO LUMING WANG BIAO MA XIAOHONG WU TIANLONG	SHANGHAI JIAO TONG UNIVERSITY	96264108	CN113444740 B 2022-08-09 [CN113444740B] CN113444740 A 2021-09-28 [CN113444740]	(CN113444740B) RECOMBINANT VECTOR(100,20) SOYBEAN APHID RESISTANCE(100,16) APHID RESISTANT SOYBEAN STRAIN(69,7) SOYBEAN STRAIN(53,7) TENDER STEM TIP(40,1) PESTICIDE INVESTMENT(36,2) GENE GMPTI(35,1) SOYBEAN RESISTANCE(33,6) GENE CODING PROTEIN(31,1) BINARY EXPRESSION VECTOR(28,5) ABSORB BACTERIAL LIQUID(28,1) GMPTI(26,15) ENCODED PROTEIN(24,1) GMPTI AMINO ACID SEQUENCE(24,1) APHID(20,12) BACTERIA…	Biotechnology Food chemistry	C12N-015/82	C07K-014/415	(CN113444740) CN (CN113444740B) CN		(CN113444740B) Search Report [Examiner] -KR20000029896 (A) (Cat. A) [KR20000029896] KEYGENE NV -WO2008034648 (A1) (Cat. A) [WO200834648] METANOMICS GMBH, et al -WO2010039750 (A2) (Cat. A) [WO201039750] MONSANTO TECHNOLOGY LLC, et al -CN102952183 (A) (Cat. A) [CN102952183] BIOTECHNOLOGY RES INST CAAS -CN109825513 (A) (Cat. A) [CN109825513] UNIV JILIN AGRICULTURAL -CN111500595 (A) (Cat. A) [CN11150…	Luming Yao等.A Genome-Wide View of Transcriptional Responses during Aphis glycines Infestation in Soybean.《International Journal of Molecular Sciences》.2020,第1-19页. -Eukaryota等.pathogenesis-related genes transcriptional activator PTI5 [Glycine max].《NCBI》.2021,第1-2页. -LUMING YAO等: "A Genome-Wide View of Transcriptional Responses during Aphis glycines Infestation in Soybean", 《INTERNATIONAL JOURNAL…	6	0	0	1		2021-06-10	CLKW APHID RESISTANT SOYBEAN LINE(7,1) APHID RESISTANT SOYBEAN MATERIAL(7,6) APHID RESISTANT SOYBEAN STRAIN(100,7) APHID RESISTANT SOYBEAN STRAIN(69,7) BINARY EXPRESSION VECTOR(35,8) CAULIFLOWER MOSAIC VIRUS(15,7) GENE CODING PROTEIN(31,1) GENE FULL LENGTH CDNA(5,2) OVER EXPRESSION RECOMBINANT VECTOR(4,2) PLANT BINARY EXPRESSION VECTOR(18,5) RECOMBINANT VECTOR(100,28) SOYBEAN APHID RESISTANCE(100…
CN113493501B CN113493501	2021-10-12	Open	(CN113493501) Plant stress tolerance related protein GmNTF2B-1 as well as coding gene and application of GmNTF2B-1 protein	(CN113493501) The invention discloses a plant stress tolerance related protein GmNTF2B-1 as well as a coding gene and an application of the plant stress tolerance related protein GmNTF2B-1. The protein provided by the invention is the following protein of a) or b) or c) or d): a) a protein consisting of an amino acid sequence shown as a sequence 1 in a sequence table; b) a fusion protein obtained…	CHEN MING MA YOUZHI CHEN KAI ZHOU YONGBIN XU ZHAOSHI CHEN JUAN	INSTITUTE OF CROP SCIENCES CHINESE ACADEMY OF AGRICULTURAL SCIENCES	96426317	CN113493501 B 2023-01-03 [CN113493501B] CN113493501 A 2021-10-12 [CN113493501]	(CN113493501B) PLANT(100,26) TRANSGENIC SOYBEAN(100,19) BIOLOGICAL MATERIAL(100,14) RECOMBINANT MICROORGANISM(77,8) RECOMBINANT VECTOR(74,13) RECIPIENT SOYBEAN(74,8) RECEPTOR SOYBEAN(61,6) ACCEPTOR SOYBEAN(53,4) SOYBEAN BREEDING(44,1) TRANSGENIC SOYBEAN STRESS TOLERANCE(41,2) TRANSGENIC SOYBEAN LEAF(37,1) TRANSGENIC SOYBEAN LEAVE(37,1) STRESS TOLERANCE(31,24) RECOMBINANT PLASMID PCAMBIA(30,13) CO…	Biotechnology Food chemistry	C07K-014/415	C07K-014/415	(CN113493501) CN (CN113493501B) CN		(CN113493501B) Search Report [Examiner] -CN103319583 (A) (Cat. A) [CN103319583] INST CROP SCIENCE CAAS -CN104892738 (A) (Cat. A) [CN104892738] INST CROP SCIENCE CAAS	NCBI: "PREDICTED:Glycine soja nuclear transport factor 2B-like(LOC114421628),mRNA", 《NCBI核酸序列数据库》 (Cat. Y) -NCBI: "uncharacterized protein LOC100777334[Glycine max]", 《NCBI蛋白序列数据库》 (Cat. Y,X) -uncharacterized protein LOC100777334[Glycine max];NCBI;《NCBI蛋白序列数据库》;20181018;第一页氨基酸序列 (Cat. X,Y) -NCBI.uncharacterized protein LOC100777334[Glycine max].《NCBI蛋白序列数据库》.2018,参见氨基酸序列部分. -PREDICTED：Glycine soj…	2	0	0	1		2020-04-03	CLKW ACCEPTOR SOYBEAN(53,4) EXPRESSION CASSETTE(29,10) RECEPTOR SOYBEAN(61,6) RECIPIENT SOYBEAN(74,8) RECOMBINANT MICROORGANISM(62,8) RECOMBINANT MICROORGANISM(77,8) RECOMBINANT VECTOR(60,13) RECOMBINANT VECTOR(74,13) SOYBEAN(15,35) SOYBEAN BREEDING(44,1) SOYBEAN GROWTH PROMOTER(28,1) SOYBEAN ROOT GROWTH(25,1) SOYBEAN STRESS TOLERANCE(26,2) TRANSGENIC SOYBEAN(100,19) TRANSGENIC SOYBEAN LEAF(37,1)…
CN113564170B CN113564170	2021-10-29	Open	(CN113564170) Rice OsmiR156 precursor and application of mature body of rice OsmiR156 precursor in soybeans to improvement of soybean yield traits	(CN113564170) The invention discloses a rice OsmiR156 precursor and application of a mature body of the rice OsmiR156 precursor in soybeans to improvement of soybean yield traits. Specifically, the invention discloses application of OsmiR156 and a precursor thereof in regulation and control of plant yield traits. According to the application, a precursor gene Pre-OsmiR156, which is derived from r…	GUO WEI CAO DONG CHEN LIMIAO YANG HONGLI ZHANG CHANJUAN DAN ZHIHUI YUAN SONGLI HAO QINGNAN QIU DEZHEN HUANG YI CHEN SHUILIAN YANG ZHONGLU CHEN HAIFENG ZHOU XINAN	OILCROPS RESEARCH INSTITUTE CAAS	96742195	CN113564170 B 2023-06-20 [CN113564170B] CN113564170 A 2021-10-29 [CN113564170]	(CN113564170B) SOYBEAN(100,38) RICE(100,11) RICE OSMIR(100,5) SOYBEAN YIELD TRAIT(100,5) RECOMBINANT MICROORGANISM(56,6) ALTERED YIELD TRAIT(54,3) SOYBEAN LEAVE(53,2) TRANSGENIC SOYBEAN STRAIN YIELD(52,1) RECOMBINANT VECTOR(45,6) SOYBEAN BREEDING(43,4) MATURE MIRNA(40,11) ACCEPTOR SOYBEAN(39,1) TRANSGENIC PLANT ORGAN(34,4) SOYBEAN LEAVE AREA(34,2) DNA(33,7) SOYBEAN MAIN STEM(33,2) EXPRESSION CASS…	Biotechnology Food chemistry	C12N-015/113	C12N-015/113	(CN113564170) CN (CN113564170B) CN		(CN113564170B) Search Report [Examiner] -US2019177740 (A1) (Cat. A) [US20190177740] GOU JIQING, et al	孙政玺: "GmmiR156b调节大豆产量性状及分枝的机制研究", 《万方数据库 中国科学院大学》 (Cat. Y,X) -李金璐: "Osa-miR535,Osa-miR160a等5个miRNAs调控稻瘟病抗性以及水稻农艺性状的初步研究", 《中国优秀硕士学位论文全文数据库 农业科技辑》 (Cat. Y)	1	0	0	1		2021-08-26	CLKW EXPRESSION CASSETTE(31,12) EXPRESSION CASSETTE(39,12) EXPRESSION LEVEL(29,6) RECOMBINANT MICROORGANISM(56,6) RECOMBINANT MICROORGANISM(68,6) RECOMBINANT VECTOR(45,6) RECOMBINANT VECTOR(56,6) SINGLE PLANT SEED(9,13) SOYBEAN(100,30) SOYBEAN(100,38) SOYBEAN BREEDING(43,4) SOYBEAN LEAF AREA(21,5) SOYBEAN LEAF AREA REDUCTION(25,2) SOYBEAN LEAVE(53,2) SOYBEAN LEAVE AREA(34,2) SOYBEAN MAIN STEM(33,…
CN113637060B CN113637060	2021-11-12	Open	(CN113637060) Application of soybean GmSPA3a/3b protein and related biological materials thereof in regulation and control of plant flowering and plant height	(CN113637060) The invention discloses application of soybean GmSPA3a/3b protein and related biological materials thereof to regulation and control of plant flowering and plant height. The technical scheme protected by the invention is the application of the protein related biological material in regulating or shortening the flowering phase of the plant, regulating or reducing the plant height of …	ZHAO TAO QIN CHAO LI HONGYU LIU BIN LIU JUN	LONGPING BIOTECHNOLOGY HAINAN	96981158	CN113637060 B 2023-08-11 [CN113637060B] CN113637060 A 2021-11-12 [CN113637060]	(CN113637060B) SOYBEAN(100,36) PLANT HEIGHT(100,17) BIOLOGICAL MATERIAL(100,14) PLANT FLOWERING(100,2) RECOMBINANT MICROORGANISM(97,15) PROTEIN GRNA(86,7) RECOMBINANT VECTOR(77,16) GMSPA3A 3B PROTEIN(73,5) TARGET PROTEIN CODING(68,1) PROTEIN CODING(62,4) TRANSGENIC SOYBEAN(60,4) GMSPA3A 3B PROTEIN LOSS(60,2) GMSPA3A 3B GENE MUTATION(57,2) GMSPA3AB MUTANT(56,5) SOYBEAN FLOWERING PHASE ADVANCE(56,1…	Biotechnology Food chemistry	C07K-014/415	C07K-014/415	(CN113637060) CN (CN113637060B) CN			NCBI: "XP_003541845", 《GENBANK》 (Cat. A) -XP_003541845;NCBI;《GENBANK》;20210419;全文 (Cat. A)	0	1	0	1		2021-09-15	CLKW EXPRESSION CASSETTE(37,19) EXPRESSION CASSETTE(50,22) GENE EXPRESSION(12,7) GENE EXPRESSION(30,9) PROTEIN ENCODING EXPRESSION(22,3) RECOMBINANT MICROORGANISM(97,15) RECOMBINANT MICROORGANISM(99,15) RECOMBINANT VECTOR(77,16) RECOMBINANT VECTOR(78,16) SOYBEAN(100,33) SOYBEAN(100,36) IC A01H-005/00 C12N-015/29 C12N-015/82 KEYC GLYCINE MAX(9,3) GREENHOUSE(5,3) ANTISENSE(4,2)	(CN113637060B) CN114805517B 101114250 WHO=EXAMINER SELF=N
CN113717989B CN113717989	2021-11-30	Open	(CN113717989) Herbicide-resistant and insect-resistant transgenic soybean Jinjing bean 321 and specific detection method thereof	(CN113717989) The invention provides an herbicide-resistant and insect-resistant transgenic soybean Jinjing bean 321 and a specific detection method thereof. The herbicide-resistant and insect-resistant transgenic soybean Jinjing bean 321 is obtained by inserting an expression cassette consisting of glyphosate-resistant genes g2m-epsps and gr79m-epsps and an insect-resistant gene cry1C into a No.…	QIU LIJUAN GUO YONG GUO BINGFU ZHANG LIJUAN	INSTITUTE OF CROP SCIENCES CHINESE ACADEMY OF AGRICULTURAL SCIENCES	97296094	CN113717989 B 2023-06-13 [CN113717989B] CN113717989 A 2021-11-30 [CN113717989]	(CN113717989B) TRANSGENIC SOYBEAN(100,25) SPECIFICS DETECTION(100,2) SOYBEAN GENOME(79,8) SOYBEAN TRANSGENOSIS(59,1) INSECT RESISTANT CRY1C(55,1) AGRONOMIC TRAIT(49,1) FLANKING SEQUENCE(47,7) LEPIDOPTERA PEST(47,2) INSECT RESISTANT TRANSGENIC SOYBEAN(47,1) POLYA TERMINATOR(45,6) CRY1C GENE EXPRESSION CASSETTE(43,1) GR79M EPSPS(42,9) ELITE SOYBEAN(40,1) DETECTION SPECIFICITY(39,2) AGROBACTERIUM ME…	Biotechnology Food chemistry	C12N-015/82	C12N-009/10/92	(CN113717989) CN (CN113717989B) CN		(CN113717989B) Search Report [Examiner] -CN104450775 (A) (Cat. A) [CN104450775] INST CROP SCIENCE CAAS	MINKAI YANG等: "The host niches of soybean rather than genetic modification or glyphosate application drive the assembly of root-associated", 《MICROBIAL BIOTECHNOLOGY》 (Cat. T) -小小星1902: "转基因生物新品种重大专项任务调增课题申报指南", 《HTTPS://WEIBO.COM/TTARTICLE/P/SHOW?ID=2309404395471736012911&IVK_SA=32692》 (Cat. A)	1	1	0	1		2021-09-06	CLKW CRY1C GENE EXPRESSION CASSETTE(43,1) GENE INSERTION(15,2) GENE INSERTION SITE(24,2) SOYBEAN(100,22) SOYBEAN(28,13) SOYBEAN CHROMOSOME(59,2) SOYBEAN FLANKING SEQUENCE(51,4) SOYBEAN GENOME(100,8) SOYBEAN GENOME(79,8) SOYBEAN REFERENCE GENOME(12,10) SOYBEAN REFERENCE GENOME(14,10) SOYBEAN TRANSFORMATION(41,1) TRANSGENIC SOYBEAN(100,25) TRANSGENIC SOYBEAN(70,20) IC A01H-005/00 C12N-015/82 KEYC H…	(CN113717989B) CN114854787B 101209252 WHO=EXAMINER SELF=Y
CN113736792B CN113736792	2021-12-03	Open	(CN113736792) Mutant of soybean GmTic110 gene and application of mutant	(CN113736792) The invention relates to the technical field of gene engineering, in particular to a mutant of a soybean GmTic110 gene and application of the mutant. Researches show that mutation of the GmTic110 gene of a soybean-encoded chloroplast membrane protein leads to reduction of chlorophyll synthesis of the mutant and abnormal chloroplast development, and photosynthesis of plants is affect…	YU HUI FENG XIANZHONG YANG SUXIN WANG QIUSHI ZHANG ZHIRUI YANG XINJING	NORTHEAST INSTITUTE OF GEOGRAPHY & AGROECOLOGY - CHINESE ACADEMY OF SCIENCES	97409486	CN113736792 B 2023-07-25 [CN113736792B] CN113736792 A 2021-12-03 [CN113736792]	(CN113736792B) MUTANT(100,21) SOYBEAN(100,19) RECIPIENT PLANT PREFERENCE(99,2) RECIPIENT PLANT(65,2) SOYBEAN CHLOROPLAST DEVELOPMENT(62,5) GENE MUTANT(61,3) SOYBEAN REGULATING PHOTOSYNTHESIS(58,1) INITIATION METHIONINE(54,1) SOYBEAN CODING CHLOROPLAST(49,5) SOYBEAN CHLOROPLAST ENGINEERING RESEARCH(48,3) MUTANT CHLOROPHYL SYNTHESIS(47,3) SOYBEAN PHOTOSYNTHESIS(44,4) GERMPLASM RESOURCE(40,5) CHLORO…	Biotechnology Food chemistry	C12N-015/29	C07K-014/415	(CN113736792) CN (CN113736792B) CN		(CN113736792B) Search Report [Examiner] -CN112852989 (A) [CN112852989] -US2010144633 (A1) [US20100144633]	HUI YU 等: "Genetic Mapping of the Gmpgl3 Mutant Reveals the Function of GmTic110a in Soybean Chloroplast Development" (Cat. T) -DEVINDER SANDHU 等: "Soybean proteins GmTic110 and GmPsbP are crucial for chloroplast development and function" (Cat. A) -孔可可 等: "大豆黄绿叶突变体NJ9903-5性状表现与基因定位研究" (Cat. A) -孔可可 等.大豆黄绿叶突变体NJ9903-5性状表现与基因定位研究.《大豆科学》.2017,第494-501页. -NCBI.PREDICTED: Glycine max protein TIC110, c…	2	0	0	1		2021-07-06	CLKC LEGUME(14,2) CLKW EXPRESSION CASSETTE(13,2) EXPRESSION CASSETTE(14,2) GENE MUTANT(100,8) LEGUME(14,2) RECOMBINANT BACTERIA(32,2) RECOMBINANT BACTERIA(34,2) RECOMBINANT EXPRESSION VECTOR(25,2) SOYBEAN(100,19) SOYBEAN(100,22) SOYBEAN CHLOROPHYL(40,1) SOYBEAN CHLOROPLAST DEVELOPMENT(62,5) SOYBEAN PROTEIN SUBCELLULAR LOCALIZATION(35,1) SOYBEAN REGULATING PHOTOSYNTHESIS(58,1) TRANSGENIC SOYBEAN(3…
CN113755510B CN113755510	2021-12-07	Open	(CN113755510) Gene GmFtsH25 for encoding soybean FtsH metalloproteinase and application of gene GmFtsH25	(CN113755510) The invention discloses a gene GmFtsH25 for encoding soybean FtsH metalloproteinase and an application of the gene GmFtsH25. The nucleotide sequence of an encoding region (CDS) of the GmFtsH25 is as shown in SEQ ID NO.1, the amino acid sequence of the encoded protein is as shown in SEQ ID NO.2, and a GmFtsH25 overexpression transgenic plant is created by using an agrobacterium tumef…	YU DEYUE WANG LI YANG YUMING HUANG FANG	NANJING AGRICULTURAL UNIVERSITY	97534294	CN113755510 B 2023-05-12 [CN113755510B] CN113755510 A 2021-12-07 [CN113755510]	(CN113755510B) GMFTSH(100,18) METALLOPROTEASE(100,14) NET PHOTOSYNTHETIC(100,10) ENCODING SOYBEAN(100,7) RECOMBINANT EXPRESSION VECTOR(100,5) TRANSGENIC SOYBEAN(100,2) TRANSGENIC SOYBEAN PROGENY(100,2) SOYBEAN FTSH(100,1) SOYBEAN FTSH METALLOPROTEASE(100,1) GENE GMFTSH(71,5) REGULATING SOYBEAN PHOTOSYNTHESIS(66,1) SOYBEAN COTYLEDONARY NODE TRANSFORMATION(53,2) SURVIVAL PREMISE(49,1) TRANSGENIC PL…	Biotechnology Food chemistry	C12N-015/57	C12N-009/63	(CN113755510) CN (CN113755510B) CN		(CN113755510B) Search Report [Examiner] -CN112359050 (A) [CN112359050] -CN112375782 (A) [CN112375782]	易博;黄蓓蓓;陆倍倍;余晓静;陈万生;: "植物金属蛋白酶的研究进展" (Cat. A) -赫卫;姜振峰;赵琳;韩英鹏;李文滨;: "不同光长条件下大豆蛋白质组比较研究" (Cat. A) -NATARAJAN S S等: "Characterization of storage pro-teins in wild(Glycine soja)and cultivated(Glycine max)soybean seeds using proteomic analysis" -Natarajan S S等.Characterization of storage pro-teins in wild(Glycine soja)and cultivated(Glycine max)soybean seeds using proteomic analysis.Journal of Agricult…	2	0	0	1		2021-10-11	CLKW CODING SOYBEAN(100,6) ENCODING SOYBEAN(100,7) GENE CODING OVER EXPRESSION(7,1) GENE GMFTSH(100,1) OVER EXPRESSION(8,4) OVER EXPRESSION VECTOR(5,4) OVER EXPRESSION VECTOR(8,2) RECOMBINANT EXPRESSION VECTOR(100,5) RECOMBINANT EXPRESSION VECTOR(43,6) SOYBEAN(29,18) SOYBEAN(43,18) SOYBEAN FTSH(100,1) SOYBEAN FTSH METALLOPROTEASE(100,1) SOYBEAN FTSH METALLOPROTEINASE(78,1) TRANSGENIC SOYBEAN(100,…
CN113957078B CN113957078	2022-01-21	Open	(CN113957078) Cultivation and specific detection method of herbicide-resistant and insect-resistant transgenic soybean Jing bean 323	(CN113957078) The invention provides a cultivation and specific detection method of herbicide-resistant insect-resistant transgenic soybean, which is characterized in that an expression cassette constructed by exogenous g2m-epsps, gr79m-epsps and cry1C genes is inserted between the 15122549 site and the 15122594 site of the 13rd chromosome of a target soybean to obtain the transgenic soybean. The…	QIU LIJUAN GUO YONG GUO BINGFU ZHANG LIJUAN	INSTITUTE OF CROP SCIENCES CHINESE ACADEMY OF AGRICULTURAL SCIENCES	98335569	CN113957078 B 2023-08-11 [CN113957078B] CN113957078 A 2022-01-21 [CN113957078]	(CN113957078B) TRANSGENIC SOYBEAN(100,20) CULTIVATION(100,6) SPECIFICS DETECTION(100,5) TARGET SOYBEAN(100,5) EXOGENOUS G2M EPSPS(87,1) GENOME INTEGRATION(69,1) SOYBEAN TRANSGENOSIS(68,1) SOYBEAN GENOME(66,6) AGRONOMIC TRAIT(57,1) PCR REACTION(53,7) PRIMER GR18LB R(46,4) GR79M EPSPS(44,11) EXPRESSION FRAME(42,1) ELECTROPHORESIS(40,4) INSECT ATTACK(40,2) AGAROSE GEL(38,2) LOADING BUFFER(38,1) LODG…	Biotechnology Food chemistry	C12N-015/29	C12N-015/82/75	(CN113957078) CN (CN113957078B) CN		(CN113957078B) Search Report [Examiner] -CN103981199 (A) [CN103981199] -CN111607573 (A) [CN111607573] -CN106497921 (A) [CN106497921]	GUO BING-FU等: "Development and identification of glyphosate-tolerant transgenic soybean via direct selection with glyphosate", 《JOURNAL OF INTEGRATIVE AGRICULTURE》 (Cat. A) -杨羊等: "基于GR79 EPSPS筛选标记的抗虫抗除草剂表达载体构建及抗性鉴定", 《中国农业科技导报》 (Cat. A) -Development and identification of glyphosate-tolerant transgenic soybean via direct selection with glyphosate;GUO Bing-fu等;《Journal of Integrative Agriculture》(第…	3	0	0	1		2021-09-06	CLKW GENE INSERTION(16,3) GENE INSERTION SITE(25,3) SOYBEAN(100,18) SOYBEAN(29,13) SOYBEAN GENOME(66,6) SOYBEAN GENOME(68,6) SOYBEAN GENOME CHROMOSOME 13(13,2) SOYBEAN GENOME CHROMOSOME 13(18,1) SOYBEAN REFERENCE GENOME(15,8) TARGET SOYBEAN(100,5) TARGET SOYBEAN(77,5) TARGET SOYBEAN CHROMOSOME 13(17,3) TARGET SOYBEAN CHROMOSOME 13(19,2) TRANSGENIC SOYBEAN(100,20) TRANSGENIC SOYBEAN(100,22) IC C12…
CN114231558B CN114231558	2022-03-25	Open	(CN114231558) Application of GmREM16 gene in plant stress resistance	(CN114231558) The invention discloses application of a GmREM16 gene in plant stress resistance, and belongs to the technical field of plant breeding. In order to solve the technical problem of precocious flowering of soybeans, the invention provides a cultivation method for promoting precocious flowering of soybeans. The method disclosed by the invention comprises the following steps: cloning a G…	WANG ZHIKUN ZHANG SHUZHEN XU PENGFEI BAO GEGE WANG YUANZHUO LI WENBIN LIU SHANSHAN SONG BO	NORTHEAST AGRICULTURAL UNIVERSITY	99296662	CN114231558 B 2023-02-17 [CN114231558B] CN114231558 A 2022-03-25 [CN114231558]	(CN114231558B) GMREM(100,8) PLANT STRESS RESISTANCE(100,6) SOYBEAN EARLY FLOWERING(100,2) GMREMM(100,1) GMREM16B(58,46) GMREM16A(56,41) PLANT FLOWERING(47,2) GMREM16A SEQUENCE(45,3) GMREM16B SEQUENCE(45,3) POSITIVE TRANSGENIC PLANT(44,7) CLONING GMREM16A(40,2) POSITIVE TRANSGENIC SOYBEAN PLANT(31,2) AGAROSE GEL ELECTROPHORESIS(30,2) EXPRESSION VECTOR CONSTRUCTION(27,3) GMREM16A OE TRANSGENIC ARAB…	Biotechnology Food chemistry	C12N-015/84	C12N-015/82/05	(CN114231558) CN (CN114231558B) CN		(CN114231558B) Search Report [Examiner] -CN102690831 (A) (Cat. A) [CN102690831] NORTHEAST INST GEO & AGROECOLO -CN106834338 (A) (Cat. A) [CN106834338] UNIV QINGDAO AGRICULTURAL	NCBI: "PREDICTED: Glycine max B3 domain-containing protein (LOC100813851), transcript variant X1 , mRNA", 《GENBANK DATABASE》 (Cat. A) -NCBI: "PREDICTED: Glycine max B3 domain-containing protein REM1 6 (LOC100777709), mRNA", 《GENBANK DATABASE》 (Cat. A) -YANCHONG YU 等: "Arabidopsis REM16 acts as a B3 domain transcription factor to promote flowering time via directly binding to the promoters of SOC1…	2	0	0	1		2021-12-14	CLKW EXPRESSION VECTOR CONSTRUCTION(27,3) EXPRESSION VECTOR CONSTRUCTION(48,3) POSITIVE TRANSGENIC SOYBEAN PLANT(31,2) POSITIVE TRANSGENIC SOYBEAN PLANT(54,2) IC A01H-005/00 C12N-015/29 KEYC PLANT EXPRESSION VECTOR(13,2) PLANT TRANSFORMATION(11,1)
CN114480324B CN114480324	2022-05-13	Open	(CN114480324) Protein GsMYST1 capable of improving salt tolerance of plants as well as related biological materials and application of protein GsMYST1	(CN114480324) The invention discloses a protein GsMYST1 capable of improving salt tolerance of plants as well as a related biological material and application thereof, and belongs to the technical field of biology. In order to improve the stress resistance of plants, the invention provides a GsMYST1 protein with an amino acid sequence as shown in SEQ ID NO.2 or a fusion protein obtained by connec…	DING XIAODONG SUN QI FENG PENG LI QIANG XIAO JIALEI	NORTHEAST AGRICULTURAL UNIVERSITY	100023272	CN114480324 B 2023-04-11 [CN114480324B] CN114480324 A 2022-05-13 [CN114480324]	(CN114480324B) SOYBEAN HAIRY ROOT(100,35) TRANSGENIC SOYBEAN HAIRY ROOT(100,23) SALT TOLERANCE(100,15) BIOLOGICAL MATERIAL(100,13) PLANT SALT TOLERANCE(100,9) PROTEIN GSMYST CODING(100,1) SOYBEAN SALT TOLERANCE(100,1) PROTEIN GSMYST(85,4) PROTEIN COEXPRESSION(63,2) GSSNRK CODING(59,2) RECOMBINANT VECTOR(56,68) GSMYST(55,166) NUTRIENT SOIL(49,1) RECOMBINANT MICROORGANISM(48,5) PRIMESTAR MAX DNA PO…	Biotechnology Food chemistry	C12N-009/10	C12N-009/10/29	(CN114480324) CN (CN114480324B) CN		(CN114480324B) Search Report [Examiner] -US2012102593 (A1) (Cat. A) [US20120102593] ZHOU DAOXIU, et al -CN106749584 (A) (Cat. A) [CN106749584] UNIV NORTHEAST AGRICULTURAL -CN107095864 (A) (Cat. A) [CN107095864] UNIV COLUMBIA -CN109929019 (A) (Cat. A) [CN109929019] UNIV NORTHEAST AGRICULTURAL -CN113811607 (A) [CN113811607]	史建磊等: "番茄组蛋白乙酰转移酶(HAT)的全基因组鉴定与分析" (Cat. A) -PENG FENG等: "Epigenetic Regulation of Plant Tolerance to Salt Stress by Histone Acetyltransferase GsMYST1 From Wild Soybean" (Cat. T)	5	1	0	1		2022-01-13	CLKW EXPRESSION CASSETTE(19,7) GENE CODING(33,3) OVER EXPRESSION(14,1) RECOMBINANT MICROORGANISM(48,5) RECOMBINANT MICROORGANISM(92,8) RECOMBINANT VECTOR(56,68) SOYBEAN HAIRY ROOT(100,35) SOYBEAN SALT TOLERANCE(100,1) TRANSGENIC SOYBEAN HAIRY ROOT(100,23) TRANSGENIC SOYBEAN HAIRY ROOT(78,25) IC C12N-015/82 KEYC PLANT EXPRESSION VECTOR(11,4) GENE SEGMENT(7,1) GLYCINE MAX(7,1) CONSTITUTIVE PROMOTER…	(CN114480324B) CN115820662B 104196498 WHO=EXAMINER SELF=Y
CN114525298B CN114525298	2022-05-24	Open	(CN114525298) Application of soybean protein GmFVE in plant salt tolerance regulation	(CN114525298) The invention discloses application of soybean protein GmFVE in regulation and control of salt tolerance of plants. The invention provides an application of a GmFVE protein in regulation and control of plant salt tolerance. Specifically, the regulation is negative regulation. Namely, the content and/or activity of the GmFVE protein are/is reduced, and the salt tolerance of the plant…	ZHANG JINGSONG CHEN SHOUYI LU LONG ZHANG WANKE WEI WEI TAO JIANJUN LIN QING Tracy Yin	INSTITUTE OF GENETICS & DEVELOPMENTAL BIOLOGY - CHINESE ACADEMY OF SCIENCES	100184936	CN114525298 B 2023-08-01 [CN114525298B] CN114525298 A 2022-05-24 [CN114525298]	(CN114525298B) GMFVE PROTEIN(100,49) NUCLEIC ACID(100,26) SALT TOLERANCE(100,26) SEQUENCE TABLE(100,20) STRESS(100,17) PLANT SALT TOLERANCE(100,15) STRESS TOLERANCE(100,15) REGULATION(100,10) NUCLEIC ACID EXPRESSION(100,8) SOYBEAN(100,8) SOYBEAN PROTEIN(100,5) TRANSGENIC SOYBEAN(100,5) BIOLOGICAL MATERIAL(100,3) SOYBEAN SALT TOLERANCE(100,3) BIOMATERIAL(100,1) BREEDING SOYBEAN(100,1) BREEDING TRA…	Biotechnology Food chemistry	C12N-015/82	C12N-015/82/73	(CN114525298) CN (CN114525298B) CN		(CN114525298B) Search Report [Examiner] -CN101899107 (A) [CN101899107] -US2002160378 (A1) [US20020160378] -US2004031072 (A1) [US20040031072] -US2009094716 (A1) [US20090094716]	LONG LU 等: "Nuclear factor Y subunit GmNFYA competes with GmHDA13 for interaction with GmFVE to positively regulate salt tolerance in soybean", PLANT BIOTECHNOL J, vol. 19, no. 11, pages 2362 - 2379 (Cat. T) -Nuclear factor Y subunit GmNFYA competes with GmHDA13 for interaction with GmFVE to positively regulate salt tolerance in soybean;Long Lu 等;Plant Biotechnol J;第19卷(第11期);2362-2379 (Cat. T) -…	4	1	0	1		2020-11-04	CLKW BREEDING SOYBEAN(100,1) BREEDING TRANSGENIC SOYBEAN(100,1) EXPRESSION CASSETTE(15,8) EXPRESSION CASSETTE(23,8) NUCLEIC ACID EXPRESSION(100,15) NUCLEIC ACID EXPRESSION(100,8) RECIPIENT SOYBEAN(26,2) RECOMBINANT MICROORGANISM(38,8) RECOMBINANT MICROORGANISM(59,8) RECOMBINANT VECTOR(37,15) RECOMBINANT VECTOR(54,15) SOYBEAN(100,8) SOYBEAN(24,11) SOYBEAN BREEDING(100,1) SOYBEAN CELL LINE(12,4) SO…	(CN114525298B) CN114990154B 101604193 WHO=EXAMINER SELF=N
CN114525299B CN114525299	2022-05-24	Open	(CN114525299) Application of GmMYB14 protein and related biological materials thereof in regulation and control of plant type and yield	(CN114525299) The invention discloses application of GmMYB14 protein and related biological materials thereof in regulation and control of plant types and yield. According to the invention, a soybean GmMYB14 gene is cloned, a binary expression vector of a target gene GmMYB14 driven by a CaMV35S promoter is constructed, and soybean is transformed by the constructed binary expression vector by adop…	CHEN LIMIAO YANG HONGLI CAO DONG CHEN HAIFENG ZHANG CHANJUAN HAO QINGNAN YUAN SONGLI YANG ZHONGLU DAN ZHIHUI CHEN SHUILIAN ZHANG XIAOJUAN QIU DEZHEN ZHOU XINAN	OILCROPS RESEARCH INSTITUTE CAAS	100180174	CN114525299 B 2023-06-02 [CN114525299B] CN114525299 A 2022-05-24 [CN114525299]	(CN114525299B) GMMYB(100,39) PLANT(100,37) YIELD(100,15) BIOLOGICAL MATERIAL(100,7) COMPACT PLANT(100,6) REGULATION(100,6) SOYBEAN YIELD REGULATION(100,2) YIELD TRANSGENIC SOYBEAN(100,1) RECIPIENT SOYBEAN(91,1) RECOMBINANT MICROORGANISM(90,10) REGULATING SOYBEAN YIELD(90,2) SOYBEAN BRANCH(85,2) SOYBEAN PETIOLE ANGLE(85,2) REGULATION SOYBEAN PLANT(79,2) ACCEPTOR SOYBEAN(74,2) RECOMBINANT VECTOR(71…	Biotechnology Food chemistry	C12N-015/82	C12N-015/82/61	(CN114525299) CN (CN114525299B) CN		(CN114525299B) Search Report [Examiner] -CN103667317 (A) (Cat. A) [CN103667317] UNIV NANJING AGRICULTURAL -CN104744579 (A) (Cat. A) [CN104744579] OIL CROPS RES INST CAAS -CN109627302 (A) (Cat. A) [CN109627302] INST CROP SCIENCE CAAS -CN110295177 (A) (Cat. A) [CN110295177] UNIV SOUTHWEST	陆捡花 等: "大豆MYB转录因子GmMYB010与其拟南芥同源基因的功能差异" (Cat. A) -SONGLI YUAN 等: "Genome-Wide Identification and Classification of Soybean C2H2 Zinc Finger Proteins and Their Expression Analysis in Legume-Rhizobium Symbiosis" (Cat. A)	4	0	0	1		2020-11-05	CLKC SOYBEAN PLANT(39,21) CLKW ACCEPTOR SOYBEAN(74,2) EXPRESSION CASSETTE(24,6) EXPRESSION CASSETTE(33,6) OVER EXPRESSION(7,2) RECEPTOR SOYBEAN(48,1) RECIPIENT SOYBEAN(91,1) RECOMBINANT MICROORGANISM(67,10) RECOMBINANT MICROORGANISM(90,10) RECOMBINANT VECTOR(53,16) RECOMBINANT VECTOR(71,18) REDUCING SOYBEAN PETIOLE ANGLE(63,2) REDUCING SOYBEAN PLANT HEIGHT(44,2) REGULATING SOYBEAN YIELD(90,2) REG…
CN114539374B CN114539374	2022-05-27	Open	(CN114539374) Application of GmZTL3 protein and coding gene thereof, and soybean cultivation method	(CN114539374) The invention discloses application of GmZTL3 protein and a coding gene thereof and a method for cultivating soybeans, and belongs to the technical field of biology. Provided is a method for simultaneously controlling the photoperiod and the flowering period of a plant. The invention provides application of GmZTL3 protein in controlling the growth period of a plant, controlling the …	ZHAO LIN SUN JINGZHE	NORTHEAST AGRICULTURAL UNIVERSITY	100243421	CN114539374 B 2023-06-13 [CN114539374B] CN114539374 A 2022-05-27 [CN114539374]	(CN114539374B) AMINO ACID(100,7) SOYBEAN CULTIVATION(100,5) EARLY FLOWERING(100,4) OVER EXPRESSION(100,3) SOYBEAN PLANT HEIGHT(100,3) ADVANCED FLOWERING(100,1) FLOWERING ADVANCE(100,1) GROWING SOYBEAN(100,1) INCREASED PLANT HEIGHT(100,1) PLANT PHOTOPERIOD(90,6) TRANSGENIC SOYBEAN(85,4) GMZTL AMINO ACID SEQUENCE(65,3) POSITIVE TRANSGENIC SOYBEAN(55,2) PHOTOPERIOD(50,8) AGROBACTERIUM TUMEFACIENS LB…	Biotechnology Food chemistry	C07K-014/415	C07K-014/415	(CN114539374) CN (CN114539374B) CN		(CN114539374B) Search Report [Examiner] -US2004034888 (A1) (Cat. A) [US20040034888] LIU JINGDONG, et al -US2012246748 (A1) (Cat. A) [US20120246748] GUO LIANG, et al -CN102718852 (A) (Cat. A) [CN102718852] INST CROP SCIENCE CAAS -CN104592374 (A) (Cat. A) [CN104592374] UNIV TSINGHUA -CN104945493 (A) (Cat. A) [CN104945493] UNIV NORTHEAST AGRICULTURAL	薛正刚: "“大豆GmZTL3和GmZTL4基因的克隆与功能分析”" (Cat. A) -ZHENG-GANG XUE 等: "“Molecular cloning and functional analysis of one ZEITLUPE homolog GmZTL3 in soybean”" (Cat. A) -LI,W.等: "“Glycine max ubiquitin-protein ligase (ZTL) gene, complete cds”" (Cat. A)	5	0	0	1		2022-02-28	CLKC EXPRESSION VECTOR(24,4) CLKW EXPRESSION VECTOR(18,4) EXPRESSION VECTOR(24,4) GENE SEQUENCE(24,14) GENE SEQUENCE(27,12) GROWING SOYBEAN(100,1) OVER EXPRESSION(100,3) POSITIVE TRANSGENIC SOYBEAN(43,2) POSITIVE TRANSGENIC SOYBEAN(55,2) SOYBEAN(17,48) SOYBEAN(22,49) SOYBEAN PLANT HEIGHT(100,3) TRANSGENIC SOYBEAN(63,4) TRANSGENIC SOYBEAN(85,4) IC A01H-005/00 C12N-015/29 KEYC EXPRESSION VECTOR(24,…
CN114774462B CN114774462	2022-07-22	Open	(CN114774462) Application of soybean two-component system response regulator gene GmRR1	(CN114774462) The invention provides application of a soybean two-component system response regulator gene GmRR1, and belongs to the technical field of plant genetic engineering. The soybean GmRR1 gene is cloned through PCR, GmRR1 over-expression and GmRR1 knockout transgenic plants are obtained through transgenosis and gene editing technologies, the phosphorus absorption and utilization efficien…	YU DEYUE YANG YUMING WANG LI CHENG HAO WANG QING	NANJING AGRICULTURAL UNIVERSITY	100995504	CN114774462 B 2023-06-09 [CN114774462B] CN114774462 A 2022-07-22 [CN114774462]	(CN114774462B) RESPONSE REGULATOR(100,31) SOYBEAN RESPONSE REGULATOR(100,23) SOYBEAN(100,19) PHOSPHORUS ABSORPTION(100,14) UTILIZATION(100,12) RECOMBINANT VECTOR(100,6) SOYBEAN BICOMPONENT(100,3) SOYBEAN BICOMPONENT RESPONSE REGULATOR(100,3) A CELL(100,2) REAGENT(100,1) SOYBEAN PHOSPHORUS UPTAKE(78,3) PHOSPHORUS STRESS(47,2) PHOSPHORUS BREEDING(43,1) GROWTH VIGOR(37,1) PHOSPHORUS METABOLIC BALANC…	Biotechnology Food chemistry	C12N-015/82	C12N-015/82/18	(CN114774462) CN (CN114774462B) CN		(CN114774462B) Search Report [Examiner] -CN112375782 (A) [CN112375782]		1	0	0	1		2022-04-22	CLKC SOYBEAN PLANT(28,4) CLKW GENE EDITING GRNA(28,2) GENE EDITING GRNA(41,2) HIGH YIELD SOYBEAN(100,2) RECOMBINANT VECTOR(100,6) RECOMBINANT VECTOR(100,9) SOYBEAN(100,19) SOYBEAN(100,23) SOYBEAN PHOSPHORUS ABSORPTION(69,3) SOYBEAN PLANT(19,4) SOYBEAN PLANT(28,4) SOYBEAN RESPONSE MODIFIER GENE(19,2) SOYBEAN RESPONSE REGULATOR(100,23) SOYBEAN RESPONSE REGULATOR(100,26) IC A01H-005/00 C12N-015/29 C…
CN114805517B CN114805517	2022-07-29	Open	(CN114805517) Application of soybean GmCOL2b gene in regulation and control of seed size	(CN114805517) The invention discloses application of a soybean GmCOL2b gene in regulation and control of seed size, and belongs to the field of plant molecular biology. The invention provides application of related biological materials such as GmCOL2b protein or a coding gene of the GmCOL2b protein in regulation and control of the size of soybean seeds, the GmCOL2b protein is a protein with an am…	HOU XINGLIANG HU YILONG YU BIN KONG FANJIANG TANG YANG	SOUTH CHINA BOTANICAL GARDEN OF THE CHINESE ACADEMY OF SCIENCES	101114250	CN114805517 B 2023-07-25 [CN114805517B] CN114805517 A 2022-07-29 [CN114805517]	(CN114805517B) SOYBEAN(100,20) GMCOL2B PROTEIN(100,13) SOYBEAN GMCOL2B(100,8) SEED SIZE(100,6) SOYBEAN GMCOL2B PROTEIN(100,4) AMINO ACID(100,3) GMCOL2B PROTEIN CODING(96,3) ACCEPTOR SOYBEAN(54,2) SOYBEAN SEED(52,13) GMCOL2B KNOCKOUT VECTOR(49,10) SOYBEAN CULTIVATION(46,1) SOYBEAN BREEDING(45,3) PRECIOUS GENE RESOURCE(45,2) SELF LOCKING TRANSGENIC SOYBEAN(41,2) RECIPIENT SOYBEAN(39,3) COMPLEX AGRO…	Biotechnology Food chemistry	C07K-014/415	C07K-014/415	(CN114805517) CN (CN114805517B) CN		(CN114805517B) Search Report [Examiner] -CN102212529 (A) [CN102212529] -CN109439670 (A) [CN109439670] -CN109913473 (A) [CN109913473] -CN110041416 (A) [CN110041416] -CN113637060 (A) [CN113637060] -CN113980106 (A) [CN113980106] -CN114423867 (A) [CN114423867]	SUBMIT DIRECT: "NP_001278944.1", 《NCBI》 (Cat. Y) -ZHANG等: "A soybean deletion mutant that moderates the repression of flower by cool temperatures", 《FRONTIERS IN PLANT SCIENCE》, vol. 11, no. 249, pages 1 - 15 (Cat. Y)	6	0	0	1		2022-05-13	CLKW ACCEPTOR SOYBEAN(54,2) AGROBACTERIUM MEDIATED GENETIC TRANSFORMATION(17,2) AGROBACTERIUM MEDIATED GENETIC TRANSFORMATION(18,2) COMMUNICATION SOYBEAN(12,1) EXPRESSION LEVEL(7,2) EXPRESSION LEVEL(8,1) GENE KNOCKOUT(11,5) RECEPTOR SOYBEAN(56,4) RECIPIENT SOYBEAN(39,3) RECOMBINANT CELL(13,2) RECOMBINANT VECTOR(17,2) SELF LOCKING TRANSGENIC SOYBEAN(41,2) SMALL SEED(20,3) SMALL SEED(21,6) SOYBEAN(…
CN114940997B CN114940997	2022-08-26	Open	(CN114940997) Application of GmBBE-like43 gene in regulating and controlling plant to adapt to low-phosphorus and acid-aluminum stress and promoting growth	(CN114940997) The invention discloses application of a GmBBE-like43 gene in regulating and controlling adaptation of plants to low phosphorus and acid-aluminum stress and promoting growth. Researches show that cell wall protein GmBBE-like43 is subjected to up-regulation expression when soybean root systems are induced by aluminum stress and low-phosphorus stress; under the conditions of phosphoru…	LIANG CUIYUE CHEN QIANQIAN TIAN JIANG LI JIFU LIU GUOXUAN LU XING CHEN KANG	SOUTH CHINA AGRICULTURAL UNIVERSITY	101500820	CN114940997 B 2023-06-09 [CN114940997B] CN114940997 A 2022-08-26 [CN114940997]	(CN114940997B) GMBBE LIKE(100,95) PHOSPHORUS(100,25) ALUMINUM TOXICITY(100,16) GROWTH(100,12) SOYBEAN ROOT SYSTEM(100,11) ALUMINUM TOXICITY STRESS(100,10) ACID ALUMINUM STRESS(100,9) LOW PHOSPHORUS ALUMINUM(100,5) SOYBEAN ROOT SYSTEM GROWTH(100,4) SOYBEAN TOLERANCE(100,3) PHOSPHORUS CONDITION(100,2) PHOSPHORUS CULTIVATION(100,2) ALUMINUM TOXICITY RESISTANT SOYBEAN(100,1) GMBBE LIKE SAPPLICATION(1…	Biotechnology Food chemistry	C12N-015/29	C07K-014/415	(CN114940997) CN (CN114940997B) CN		(CN114940997B) Search Report [Examiner] -CN109608530 (A) [CN109608530] -CN107435047 (A) [CN107435047] -CN110358789 (A) [CN110358789] -CN105821060 (A) [CN105821060] -CN108728451 (A) [CN108728451] -CN113322261 (A) [CN113322261] -US6077694 (A) [US6077694] -US2019059390 (A1) [US20190059390]	JUGE LIU等: "Comparative Analyses Reveal Peroxidases Play Important Roles in Soybean Tolerance to Aluminum Toxicity", 《AGRONOMY》, vol. 11, no. 4, pages 1 - 17 (Cat. A) -WEIWEI WU等: "Association of extracellular dNTP utilization with a GmPAP1-like protein identified in cell wall proteomic analysis of soybean roots", 《J EXP BOT. 》, vol. 69, no. 23, pages 603 (Cat. A) -金婷婷等: "铝胁迫下大豆根系分泌物对根际土壤的影响", 《中…	8	0	0	1		2022-05-31	CLKC SOYBEAN PLANT(17,1) CLKW ALUMINUM TOXICITY RESISTANT SOYBEAN(100,1) ALUMINUM VIRUS(100,1) EXPRESSION LEVEL(20,3) GENE EDITING(32,2) GENE EDITING(46,2) GENE EXPRESSION LEVEL(24,1) PROMOTING EXPRESSION(100,6) PROMOTING PROTEIN EXPRESSION(46,2) RESISTANT SOYBEAN(100,1) SOYBEAN GROWTH PROMOTER(100,1) SOYBEAN PLANT(17,1) SOYBEAN POSITIVE REGULATION(42,1) SOYBEAN ROOT SYSTEM(100,11) SOYBEAN ROOT S…
CN114958868B CN114958868	2022-08-30	Open	(CN114958868) Application of GmMPK6 gene in inhibition of soybean nodulation	(CN114958868) The invention discloses application of a GmMPK6 gene in inhibition of soybean nodulation, and belongs to the technical field of agricultural microorganisms. The invention aims to control nodulation of soybeans. On the premise of reducing the labor cost, the number of root nodules is reduced, and the technical problem that the number of soybean root nodules is difficult to control is…	XIN DAWEI CHEN QINGSHAN QI ZHAOMING LIU CHUNYAN YANG MINGLIANG HU ZHENBANG WU XIAOXIA ZOU JIANAN WANG JINHUI ZHAO YING	NORTHEAST AGRICULTURAL UNIVERSITY	101561349	CN114958868 B 2023-08-01 [CN114958868B] CN114958868 A 2022-08-30 [CN114958868]	(CN114958868B) GMMPK(100,45) SOYBEAN NODULATION(100,12) INHIBITING SOYBEAN NODULATION(100,6) SOYBEAN NODULATION INHIBITION(51,7) TRANSGENIC SOYBEAN(41,6) FLUORESCENCE LABELED RHIZOBIA(39,1) INFECTION EVENT STATISTIC(34,2) TRANSGENIC SOYBEAN HOLE RHIZOBIUM(33,2) SOYBEAN ROOT NODULE(29,2) AGRICULTURAL MICROORGANISM(26,2) RHCN MUTANT(25,12) RHIZOBIUM FLUORESCENS(25,2) SOYBEAN HOLE RHIZOBIUM(24,2) AG…	Biotechnology Food chemistry	C12N-015/29	C12N-009/12	(CN114958868) CN (CN114958868B) CN		(CN114958868B) Search Report [Examiner] -CN104862325 (A) (Cat. A) [CN104862325] UNIV HENAN NORMAL -CN111073905 (A) (Cat. A) [CN111073905] UNIV NANJING AGRICULTURAL -CN113388561 (A) (Cat. A) [CN113388561] UNIV NORTHEAST AGRICULTURAL -CN113388562 (A) (Cat. A) [CN113388562] UNIV NORTHEAST AGRICULTURAL -CN101225375 (A) [CN101225375] -CN108611352 (A) [CN108611352]	赵明等: "大豆细胞壁相关蛋白激酶GmWAK1促进细胞内钙浓度上调,参与大豆疫霉菌的防御反应" (Cat. A) -LIU JIAN-ZHONG等: "Positive and negative roles for soybean MPK6 in regulation defense respinse", vol. 27, no. 27 (Cat. A)	6	1	0	1		2022-05-18	CLKW EXPRESSION VECTOR CONSTRUCTION(6,3) EXPRESSION VECTOR CONSTRUCTION(7,2) INFECTING SOYBEAN(15,2) INFECTING SOYBEAN(17,2) INHIBITING SOYBEAN NODULATION(100,6) KNOCKED OUT GENE(2,4) POSITIVE SOYBEAN HAIRY ROOT(14,2) SOYBEAN(16,16) SOYBEAN(21,16) SOYBEAN HAIRY ROOT MATERIAL(4,4) SOYBEAN HOLE RHIZOBIUM(24,2) SOYBEAN NODULATION(100,12) SOYBEAN NODULATION(100,13) SOYBEAN NODULATION INHIBITION(100,9…	(CN114958868B) CN113388561B 96067109 WHO=EXAMINER SELF=Y
CN114958880B CN114958880	2022-08-30	Open	(CN114958880) Soybean acyl-acyl carrier protein thioesterase GmFATA2 gene and application thereof	(CN114958880) The invention is suitable for the field of molecular biology and molecular breeding, and provides a soybean acyl-acyl carrier protein thioesterase GmFATA2 gene and application, the soybean acyl-acyl carrier protein thioesterase GmFATA2 gene base sequence is shown as SEQ ID NO.1, the SEQ ID NO.1 is composed of 1128 bases, the base sequence is shown as SEQ ID NO.1, and the base sequen…	WANG QINGYU ZHAO SHIHUI YAN FAN LIU YAJING WANG YING LI JINGWEN YANG XUGUANG SUN MONAN ZHANG XINSHENG WANG LE ZHAO LEI	JILIN UNIVERSITY	101539014	CN114958880 B 2023-08-29 [CN114958880B] CN114958880 A 2022-08-30 [CN114958880]	(CN114958880B) THIOESTERASE(100,33) SOYBEAN(100,30) FATTY ACYL CARRIER PROTEIN(100,15) TRANSGENIC SOYBEAN(100,7) SOYBEAN ACID(100,4) SOYBEAN COTYLEDONARY NODE TRANSFORMATION(97,1) TRANSGENIC SOYBEAN BREEDING(81,1) SOYBEAN COTYLEDONARY NODE(76,1) GENE PROTEIN CODING(65,1) OLEIC ACID TRANSGENIC SOYBEAN(59,2) GENE RECOMBINANT PLANT(58,1) CAMV35S PROMOTER(57,1) CULTIVATION(56,4) GENE ENCODING PROTEIN…	Biotechnology Food chemistry	C12N-015/55	C12N-009/16	(CN114958880) CN (CN114958880B) CN		(CN114958880B) Search Report [Examiner] -CN1712527 (A) [CN1712527] -CN101688220 (A) [CN101688220] -CA2547941 (A1) [CA2547941] -US2003024011 (A1) [US20030024011]	王鹏等: "植物油脂中脂肪酸成分改良的生物技术研究进展", 中国油料作物学报, vol. 37, no. 6, pages 907 - 914 (Cat. A) -PREDICTED: Glycine soja oleoyl-acyl carrier protein thioesterase 1, chloroplastic-like (LOC114423715), mRNA，ACCESSION：XM_028390575;GenBank;GenBank;第1-2页 (Cat. X)	4	1	0	1		2022-04-06	CLKC EXPRESSION VECTOR(20,3) PLANT CELL TRANSFORMATION(18,2) CLKW DNA TRANSFORMATION(28,2) DNA TRANSFORMATION(29,2) EXPRESSION VECTOR(20,3) GENE PROTEIN CODING(65,1) PLANT CELL TRANSFORMATION(18,2) PLANT EXPRESSION VECTOR(18,3) PLANT TISSUE TRANSFORMATION(29,4) PLANT VIRAL VECTOR(36,1) PLANT VIRUS VECTOR(19,2) SOYBEAN(100,30) SOYBEAN(100,31) SOYBEAN ACID(100,4) SOYBEAN AMINO ACID SEQUENCE(38,3) S…	(CN114958880B) CN115434009 102876369 WHO=EXAMINER SELF=N CAT=Y
BR112013033494 US10696981 BR112013033494 US20180044696 US9765356 BR112013033494 US20140208460 EP2723867 CN103620037 AR--87160 AU2012277381 CA2838795 WO201301435	2013-01-03	Open	(EP2723867) Phacosporacea resistant soybean plants	(EP2723867) Provided is a method of increasing resistance against fungal pathogens of the family Phacosporaceae in transgenic plants and/or plant cells. In these plants, the ethylene signaling pathway and/or activity of the ethylene signaling compounds is changed. This is achieved by priming the ethylene signaling pathway in these plants in comparison to wild type plants and/or wild type plant ce…	SCHULTHEISS HOLGER	BASF BASF PLANT SCIENCE	44686641	EP2723867 A1 2014-04-30 [EP2723867] US10696981 B2 2020-06-30 [US10696981] US20180044696 A1 2018-02-15 [US20180044696] US9765356 B2 2017-09-19 [US9765356] US20140208460 A1 2014-07-24 [US20140208460] WO2013/001435 A1 2013-01-03 [WO201301435] BR112013033494 B1 2021-04-27 [BR112013033494] BR112013033494 A2 2018-06-19 [BR112013033494] BR112013033494 A0 2014-08-12 [BR112013033494] CN103620037 A 2014-03…	(EP2723867) PHACOSPORACEA RESISTANT SOYBEAN PLANT(100,1) SOYBEAN PLANT(100,1) (US10696981) SOYBEAN RUST(100,39) SOYBEAN PLANT(100,33) TRANSGENIC SOYBEAN PLANT(100,18) SOYBEAN PLANT CELL(100,6) TRANSGENIC SOYBEAN PLANT CELL(100,5) PHAKOPSORA INFECTION(100,2) PHACOSPORACEA RESISTANT SOYBEAN PLANT(100,1) REDUCING(100,1) GENUS PHAKOPSORA FUNGAL PATHOGEN(60,1) EXOGENOUS NUCLEIC ACID(45,11) GENUS PHAKO…	Biotechnology Food chemistry	A01H-005/00	C12N-015/82/82	(EP2723867) DE (US20180044696) DE (US10696981) DE (US20140208460) DE (US9765356) DE (WO201301435) DE; CN (BR112013033494) DE (CA2838795) DE	(EP2723867) DE	(EP2723867) International Search Report [Examiner] -WO9747183 (A1) (Cat. X) [WO9747183] PURDUE RESEARCH FOUNDATION, et al -CN101033252 (A) (Cat. A) [CN101033252] INST CROP SCIENCE CAAS -CN101665532 (A) (Cat. A) [CN101665532] COTTON RES INST CHINESE ACADEM (US10696981) Search Report [Examiner] -US6653533 (B1) [US6653533] MARTIN GREGORY B, et al -US9765356 (B2) [US9765356] SCHULTHEISS HOLGER Examin…		4	20	63	8	(EP2723867) WO2013/001435 (US10696981) WO2013/001435 (US9765356) WO2013/001435 (AU2012277381) WO2013/001435 (BR112013033494) WO2013/001435 (CN103620037) WO2013/001435 (CA2838795) WO2013/001435	2012-06-25	CLKC SOYBEAN PLANT(100,33) SOYBEAN PLANT CELL(100,6) BEAN(15,5) PLANT CELL TRANSFORMATION(11,2) CLKW BEAN(15,5) CTR EXPRESSION(26,4) CTR EXPRESSION(29,4) CTR SUPPRESSING EXPRESSION(49,1) CTRL EXPRESSION(32,1) EXPRESSION CASSETTE(11,11) EXPRESSION CASSETTE(15,11) EXPRESSION CASSETTE(8,11) EXPRESSION SUPPRESSION(29,1) INCREASED SOYBEAN RUST RESISTANCE(15,3) INCREASED SOYBEAN RUST RESISTANCE(18,2) I…	(US10696981) CN112359049B 92731693 WHO=EXAMINER SELF=N CAT=A (US9765356) US10696981 44686641 WHO=EXAMINER SELF=Y US20180044696 44686641 WHO=EXAMINER SELF=Y CAT=DBL (WO201301435) WO2014165066 67450787 WHO=EXAMINER SELF=N CAT=A EP2970403 67450787 WHO=EXAMINER SELF=N CAT=A WO2014117988 67110345 WHO=EXAMINER SELF=Y CAT=Y WO2014118018 67109308 WHO=EXAMINER SELF=Y CAT=I CN104981149 67109308 WHO=EXAMINE…
IL-230403 CN107603978 CN103826443B RU2636021 TH-167864 US9732353 UA-114716 AU2012280941 JP6076974 ZA201400476 RU2014105285 BR102012017486 EP2731419 MX2014000533 IN2014DN00332 CL201400093 BR102012017486 JP2014523251 CN103826443 EP2731419 KR20140044388 AR--87185 AU2012280941 TW201317353 US20130055453 UY--34199 CA2841543 WO201310094	2013-01-17	Open	(EP2731419) Stacked herbicide tolerance event 8264.42.32.1, related transgenic soybean lines, and detection thereof	(EP2731419) This invention relates to soybean event pDAB8264.42.32.1 and includes novel expression cassettes and transgenic inserts comprising multiple traits conferring resistance to glyphosate, aryloxyalkanoate, and glufosinate herbicides. This invention also relates in part to methods of controlling resistant weeds, plant breeding and herbicide tolerant plants. In some embodiments, the event s…	HOFFMAN THOMAS PARKHURST DAWN MARIE ZHOU NING PAREDDY DAYAKAR CUI YUNXING CORY BARD NATHAN TOLEDO SANDRA GRACE BRADFISCH GREGORY ALAN HELD BRUCE SEKAR VAITHILINGAM WANG YANG CLARK LAUREN RUSSELL SEAN MICHAEL SMITH KELLEY ANN WRIGHT TERRY R	DOW AGROSCIENCES M S TECHNOLOGIES M S TECHNOLOGIES	52035211	EP2731419 A4 2015-04-29 [EP2731419] EP2731419 A1 2014-05-21 [EP2731419] US9732353 B2 2017-08-15 [US9732353] US20130055453 A1 2013-02-28 [US20130055453] WO2013/010094 A1 2013-01-17 [WO201310094] JP6076974 B2 2017-02-08 [JP6076974] JP2014523251 A 2014-09-11 [JP2014523251] RU2636021 C2 2017-11-17 [RU2636021] RU2014105285 A 2015-08-20 [RU2014105285] IL230403 B 2018-04-30 [IL-230403] CN103826443 B 201…	(IL-230403) POLYNUCLEOTIDE SEQUENCE(100,37) SOYBEAN PLANT(100,16) GENOME(100,8) SOYBEAN GENOMIC DNA(100,7) DICOT PLANT(100,3) SOYBEAN PLANT CELL(100,3) EXPRESSION CASSETTE(100,2) POLYNUCLEOTIDE ISOLATION(100,2) STABLY TRANSFORMED DICOT PLANT(100,2) EVENT ZYGOSITY(100,1) HERBICIDE TOLERANCE(100,1) INSERTION(100,1) MEAL(100,1) POLYNUCLEOTIDE SEQUENCE IDENTIFICATION(100,1) SOYBEAN(100,1) SOYBEAN GEN…	Basic materials chemistry Biotechnology Food chemistry Organic fine chemistry	C12N-015/11	C12N-015/82/74	(EP2731419) US; US (EP2731419) US; US (US20130055453) US; US (US9732353) US; US (WO201310094) US; US (RU2014105285) US; US (IL-230403) US; US (CN103826443B) US (BR102012017486) US; US (BR102012017486) US; US (CA2841543) US; US	(EP2731419) US; US; US; US; US; US; US; US; US; US; US; US; US; US; US (EP2731419) US; US; US; US; US; US; US; US; US; US; US; US; US; US; US	(EP2731419) Search Report [Examiner] -WO2011066382 (A1) (Cat. X,A) [WO201166382] DOW AGROSCIENCES LLC, et al -WO2011066360 (A1) (Cat. X,A) [WO201166360] DOW AGROSCIENCES LLC, et al -WO2011066384 (A1) (Cat. X,A) [WO201166384] DOW AGROSCIENCES LLC, et al -WO2012075426 (A1) (Cat. X,P) [WO201275426] DOW AGROSCIENCES LLC, et al International Search Report [Examiner] -US2007083945 (A1) (Cat. X) [US2007…	JPN6016024616; Nature vol.463, no.7278, 2010, pp.178-183 -JPN6016024610; Glycine max cDNA, clone: GMFL01-25-J19 , 20081119, accession no. AK286292 -JPN6016024611; Glycine max chromosome 15, whole genome shotgun sequence , 20100111, accession no. CM000848 -JPN6016024616; Nature vol.463, no.7278, 2010, pp.178-183 -国際公開第2011/063413(WO,A2) -国際公開第2011/066384(WO,A1) -特開2004−027091(JP,A) -Glycine max cD…	55	110	19	20	(EP2731419) WO2013/010094 (JP6076974) WO2013/010094 (RU2636021) WO2013/010094 (AU2012280941) WO2013/010094 (ZA201400476) WO2013/010094 (IN2014DN00332) WO2013/010094 (KR20140044388) WO2013/010094 (IL-230403) WO2013/010094 (CN103826443B) WO2013/010094 (TH-167864) WO2013/010094 (UA-114716) WO2013/010094 (MX2014000533) WO2013/010094 (CA2841543) WO2013/010094 (CN107603978) WO2013/010094	2012-07-13	CLKC SOYBEAN PLANT(100,48) SOYBEAN PLANT CELL(100,3) CLKW BREEDING SOYBEAN PLANT(100,3) CONTIGUOUS SOYBEAN GENOMIC DNA(82,2) ENDOGENOUS SOY REFERENCE GENE(10,2) ENDOGENOUS SOY REFERENCE GENE(11,1) ENDOGENOUS SOYBEAN REFERENCE GENE(10,1) ENDOGENOUS SOYBEAN REFERENCE GENE(12,1) ENDOGENOUS SOYBEAN REFERENCE GENE(4,2) ENDOGENOUS SOYBEAN REFERENCE GENE(9,1) EXPRESSION CASSETTE(100,2) EXPRESSION CASSET…	(US9732353) CN105445218B 72512009 WHO=EXAMINER SELF=N CAT=A US20140041083 7334420 WHO=EXAMINER SELF=Y CAT=DBL US20130338006 55015971 WHO=EXAMINER SELF=Y CAT=DBL US9018451 7347595 WHO=APPLICANT SELF=N US9540656 55015971 WHO=APPLICANT SELF=Y US9540655 7334420 WHO=APPLICANT SELF=Y US9732353 52035211 WHO=APPLICANT SELF=Y US10400250 7334420 WHO=APPLICANT SELF=Y US10973229 7334420 WHO=APPLICANT SELF=Y …
US10557141 BR112014001387 EP2734035 IN2014CN00261 US20140237688 BR112014001387 CN103826439 EP2734035 CA2840550 WO201314585	2013-01-31	Open	(EP2734035) Plant transformation method	(EP2734035) The present invention provides a method of producing a transgenic plant. Said method comprises, the steps of a) providing a wounded transformable explant comprising a hypocotyl or a portion thereof, at least one cotyledon and wounded tissue, b) transforming cells comprised by said explant, and c) transferring said explant to a growing medium, comprising at least one selection compound…	CHANG YIN-FU VANGURI APARNA SRI GRIST LESLIE TUTTLE HOLLY HONG HAI PING OLHOFT PAULA	BASF BASF PLANT SCIENCE	44692748	EP2734035 A4 2015-03-25 [EP2734035] EP2734035 A1 2014-05-28 [EP2734035] US10557141 B2 2020-02-11 [US10557141] US20140237688 A1 2014-08-21 [US20140237688] WO2013/014585 A1 2013-01-31 [WO201314585] BR112014001387 A2 2017-02-21 [BR112014001387] BR112014001387 A0 2014-08-12 [BR112014001387] IN0261/CHENP/2014 A 2015-03-13 [IN2014CN00261] CN103826439 A 2014-05-28 [CN103826439] CA2840550 A1 2013-01-31 […	(US10557141) TRANSGENIC PLANT(100,31) WOUNDED TRANSFORMABLE EXPLANT(100,20) TRANSFORMATION(100,14) SELECTABLE MARKER(78,73) EXPLANT(54,143) WOUNDED EPICOTYL TISSUE(53,8) COTYLEDONARY NODE MERISTEMATIC TISSUE(51,13) EXPLANT TRANSFORMED PLANT CELL(51,1) WHOLE TRANSFORMED PLANT REGENERATION(47,1) CELL TRANSFORMATION(45,19) WHOLE PLANT REGENERATION(41,1) GERMLINE TRANSFORMATION(40,2) COTYLEDONARY NOD…	Biotechnology Food chemistry	C12N-015/82	C12N-015/82/01	(EP2734035) DE (EP2734035) DE (US20140237688) DE (US10557141) DE (WO201314585) DE; CN (BR112014001387) DE (CA2840550) DE	(EP2734035) US; US; US; US; US; US (EP2734035) US; US; US; US; US; US	(EP2734035) International Search Report [Examiner] -US2003046733 (A1) (Cat. A) [US20030046733] DIAS KALYANI MALLIKA -WO200042207 (A2) (Cat. A) [WO200042207] MONSANTO CO Search Report [Examiner] -WO2005121345 (A1) (Cat. X) [WO2005121345] BASF PLANT SCIENCE GMBH, et al -WO02066599 (A2) (Cat. X,Y) [WO200266599] SCIGEN HARVEST CO LTD, et al -WO2008112044 (A1) (Cat. X,Y) [WO2008112044] SYNGENTA PARTIC…	段莹莹等: "农杆菌介导的大豆子叶节和下胚轴转化方法的比较及优化", 《大豆科学》, vol. 29, no. 4, 30 August 2010 (2010-08-30) (Cat. X)	31	13	18	7	(EP2734035) WO2013/014585 (US10557141) WO2013/014585 (IN2014CN00261) WO2013/014585 (BR112014001387) WO2013/014585 (CA2840550) WO2013/014585 (CN103826439) WO2013/014585	2012-07-20	CLKC PLANT CELL TRANSFORMATION(16,7) CLKW CELL TRANSFORMATION(31,17) CELL TRANSFORMATION(32,18) CELL TRANSFORMATION(33,18) CELL TRANSFORMATION(45,19) ENHANCING TOLERANCE(16,5) EXPLANT TRANSFORMED PLANT CELL(51,1) EXPRESSION CASSETTE(21,46) EXPRESSION CASSETTE(24,45) EXPRESSION CASSETTE(25,46) EXPRESSION CASSETTE(28,41) MARKER GENE CONFERRING RESISTANCE(30,2) MARKER GENE ENCODING D SERIN(17,2) PLA…	(US10557141) WO2016130247 73886824 WHO=EXAMINER SELF=N CAT=A CN115605082 94509941 WHO=EXAMINER SELF=N CAT=Y CAT=X WO2019134884 85175756 WHO=APPLICANT SELF=N EP3735464 85175756 WHO=APPLICANT SELF=N US10894812 92303860 WHO=APPLICANT SELF=N US10947552 93070959 WHO=APPLICANT SELF=N US10988521 92303860 WHO=APPLICANT SELF=N US11034743 92303860 WHO=APPLICANT SELF=N US11072797 93070959 WHO=APPLICANT SELF…
CN109207507B CA2843175 IN-356068 CL202002549 KR102010609 ES2714432 DK2736321T CN103826444B CN109207507 EP2736321 UA-118009 EP2736322 UA-116975 IL-230624 TH-169534 US9738904 JP6182530 RU2628099 RU2627161 US9695441 AU2012286797 MX-348115 MX-348117 AU2012286879 AU2012286879 AU2012286879 IL-230620 TH-157715 JP6023806 BR102012018662 RU2014106983 ZA201401212 ZA201401208 BR102012018662 RU2014106986 MX20…	2013-01-31	Open	(EP2736321) Insect resistant and herbicide tolerant soybean event 9582.814.19.1	(EP2736321) Soybean event 9582.814.19.1 comprises genes encoding Cry1F, Cry1Ac (synpro), and PAT, affording insect resistance and herbicide tolerance to soybean crops containing the event, and enabling methods for crop protection and protection of stored products.	BARD NATHAN BRADFISCH GREG CUI YUNXING CORY DRIPPS JAMES E HOFFMAN THOMAS PAREDDY DAYAKAR PARKHURST DAWN M TOLEDO SANDRA G WIGGINS BARRY ZHOU NING	CORTEVA AGRISCIENCE DOW AGROSCIENCES KEDIHUA AGRICULTURAL TECHNOLOGY	94752852	EP2736321 B1 2019-01-02 [EP2736321] EP2736321 A4 2015-02-11 [EP2736321] EP2736321 A1 2014-06-04 [EP2736321] EP2736322 B1 2018-06-27 [EP2736322] EP2736322 A4 2014-12-17 [EP2736322] EP2736322 A1 2014-06-04 [EP2736322] US9738904 B2 2017-08-22 [US9738904] US20140344994 A1 2014-11-20 [US20140344994] US9695441 B2 2017-07-04 [US9695441] US20140201873 A1 2014-07-17 [US20140201873] US8680363 B2 2014-03-25…	(CN109207507B) SOYBEAN PLANT(100,45) SEED(100,21) INSECT(100,18) MEAL(100,10) SOYBEAN CROP(100,8) FLOUR(100,6) TRANSGENIC SOYBEAN PLANT(100,5) PEST(100,4) SOYBEAN GRAIN(100,3) WEED(100,3) DNA ISOLATION(100,2) HERBICIDE TOLERANT SOYBEAN(100,2) TOLERANT SOYBEAN(100,2) REPRESENTATIVE SOYBEAN SEED(31,1) SOYBEAN(30,95) SOYBEAN PROTEIN CONCENTRATE(30,1) SOYBEAN TRANSFORMATION(30,1) GLUFOSINATE HERBICID…	Basic materials chemistry Biotechnology Food chemistry Organic fine chemistry	C12N-015/82	C12N-015/82/86	(EP2736321) US (EP2736321) US (EP2736321) US (EP2736322) US (EP2736322) US (EP2736322) US (US20140344994) US (US9738904) US (US20140201873) US (US9695441) US (US20130061346) US (US8680363) US (WO201316527) US (WO201316516) US (RU2014106983) US (RU2014106986) US (CN103826444B) US (IL-230624) US (IL-230620) US (BR102012019434) US (BR102012019434) US (CA2843175) US (CA2843175) US (KR102010609) US (B…	(EP2736321) US; US; US; US; US; US; US; US; US; US (EP2736321) US; US; US; US; US; US; US; US; US; US (EP2736321) US; US; US; US; US; US; US; US; US; US	(EP2736321) Search Report [Examiner] -WO2007053482 (A2) (Cat. A) [WO200753482] DOW AGROSCIENCES LLC, et al -WO2008141154 (A2) (Cat. A) [WO2008141154] DOW AGROSCIENCES LLC, et al -WO2011084622 (A1) (Cat. A) [WO201184622] DOW AGROSCIENCES LLC, et al -WO2012075426 (A1) (Cat. T) [WO201275426] -WO2012075429 (A1) (Cat. T) [WO201275429] International Search Report [Examiner] -US2007044171 (A1) (Cat. A) …	特表2009−513139(JP,A) -特表2010−526535(JP,A) -国際公開第2011/084622(WO,A1)	41	93	99	23	(EP2736321) WO2013/016527 (EP2736322) WO2013/016516 (US9738904) WO2013/016516 (JP6182530) WO2013/016516 (JP6023806) WO2013/016527 (RU2628099) WO2013/016527 (RU2627161) WO2013/016516 (IN-356068) WO2013/016527 (AU2012286797) WO2013/016527 (AU2012286879) WO2013/016516 (ZA201401212) WO2013/016527 (ZA201401208) WO2013/016516 (IN2014DN01233) WO2013/016516 (KR20140051362) WO2013/016516 (AP2014007453) WO…	2012-07-25	CLKC SOYBEAN PLANT(100,47) SOYBEAN PLANT CELL(100,3) CLKW BREEDING SOYBEAN PLANT(100,1) CONFIGURATION COLUMN SOYBEAN PLANT(31,1) EVENT PDAB SOYBEAN PLANT(100,2) FLOUR SOYBEAN(97,1) INSECT RESISTANT SOY PLANT(28,3) INSECT RESISTANT SOY PLANT(51,2) INSECT RESISTANT SOY PLANT(82,3) INSECT RESISTANT SOY PLANT(89,2) INSECT RESISTANT SOYBEAN PLANT(100,2) INSECT RESISTANT SOYBEAN PLANT(24,3) INSECT RESI…	(US9738904) US20140201873 94752852 WHO=EXAMINER SELF=Y CAT=DBL US20130324408 88873145 WHO=EXAMINER SELF=N CAT=DBL US11773397 104135521 WHO=APPLICANT SELF=N US11773398 104135520 WHO=APPLICANT SELF=N (US8680363) US20140201873 94752852 WHO=EXAMINER SELF=Y CAT=DBL US20130065230 94751734 WHO=EXAMINER SELF=Y CAT=DBL US8632978 94751734 WHO=EXAMINER SELF=Y WO202226540 98562064 WHO=EXAMINER SELF=N CAT=A W…
BR102012019436 BR102012019436 IN-349017 CA2843172 KR101950049 UA-114481 RU2622079 AU2012286790 EP2736917 JP6093356 TWI568851 MX-342574 TH-149837 IL-230621 ZA201401231 RU2014106994 CN103827132B EP2736917 MX2014001008 IN2014DN01234 JP2014522661 CL201400180 EP2736917 CN103827132 KR20140057288 BR102012019436 IL-230621 AR--87339 AU2012286790 US8632978 TW201319256 US20130065230 UY--34218 CA2843172 WO20…	2013-01-31	Open	(EP2736917) SOYBEAN EVENT pDAB9582.814.19.1 DETECTION METHOD	(EP2736917) Soybean Event pDAB9582.814.19.1 comprises genes encoding Cry1F, Cry1Ac (synpro), and PAT, affording insect resistance and herbicide tolerance to soybean crops containing the event, and enabling methods for crop protection and protection of stored products. The invention provides PCR event detection methods.	CLARK LAUREN SMITH KELLEY ANN WANG YANG ZHOU NING	CORTEVA AGRISCIENCE DOW AGROSCIENCES KEDIHUA AGRICULTURAL TECHNOLOGY	94751734	EP2736917 B1 2017-04-19 [EP2736917] EP2736917 A4 2015-04-01 [EP2736917] EP2736917 A1 2014-06-04 [EP2736917] US8632978 B2 2014-01-21 [US8632978] US20130065230 A1 2013-03-14 [US20130065230] WO2013/016520 A1 2013-01-31 [WO201316520] JP6093356 B2 2017-03-08 [JP6093356] JP2014522661 A 2014-09-08 [JP2014522661] RU2622079 C2 2017-06-09 [RU2622079] RU2014106994 A 2015-09-10 [RU2014106994] BR102012019436 …	(EP2736917) SOYBEAN(100,1) (IN-349017) SOYBEAN(100,102) SOYBEAN DETECTION(100,6) TOLERANT TRANSGENIC SOYBEAN TRANSFORMATION(100,1) SOYBEAN DNA(64,4) COMPLEMENT(52,13) SOYBEAN TRANSFORMATION(51,1) PRIMER(45,71) INSERT SEQUENCE(40,6) INSECT DETECTION(37,1) FLANKING SEQUENCE(34,11) ASSAYING(29,4) AMPLICON(27,33) SOYBEAN GENOME CHROMOSOME(17,3) PLASMID PDAB(16,7) ROCHE DIAGNOSTICS(16,5) O F(14,2) PDA…	Biotechnology Food chemistry Organic fine chemistry	C12Q-001/68	C12Q-001/68/95	(EP2736917) US (EP2736917) US (EP2736917) US (US20130065230) US (US8632978) US (WO201316520) US (RU2014106994) US (BR102012019436) US (IL-230621) US (CA2843172) US (CA2843172) US (KR101950049) US	(EP2736917) US; US; US; US (EP2736917) US; US; US; US (EP2736917) US; US; US; US	(EP2736917) International Search Report [Examiner] -US2007143876 (A1) (Cat. A) [US20070143876] SONG PING, et al -US2007083945 (A1) (Cat. A) [US20070083945] BYRUM JOSEPH R, et al -WO2011066382 (A1) (Cat. A) [WO201166382] DOW AGROSCIENCES LLC, et al -US2003159184 (A1) (Cat. A) [US20030159184] FABIJANSKI STEVEN F, et al -US2011302672 (A1) (Cat. A,P) [US20110302672] MERLO ANN OWENS, et al -WO20120754…	JPN6016015887; Mol. Biotechnol. Vol.49, No.1, 201109, p.19-31 -JPN6016015887; Mol. Biotechnol. Vol.49, No.1, 201109, p.19-31 -Mol. Biotechnol.,2011年 9月,Vol.49, No.1,p.19-31	19	55	19	20	(EP2736917) WO2013/016520 (JP6093356) WO2013/016520 (RU2622079) WO2013/016520 (IN-349017) WO2013/016520 (AU2012286790) WO2013/016520 (ZA201401231) WO2013/016520 (UA-114481) WO2013/016520 (MX-342574) WO2013/016520 (TH-149837) WO2013/016520 (IL-230621) WO2013/016520 (CA2843172) WO2013/016520 (KR101950049) WO2013/016520 (CN103827132B) WO2013/016520	2012-07-25	CLKW DETECTING SOY(100,2) SOY(100,89) SOY DNA(56,2) SOY DNA(56,3) SOYBEAN DETECTION(100,4) SOYBEAN DETECTION(100,5) SOYBEAN DETECTION(100,6) SOYBEAN DNA(31,3) SOYBEAN DNA(47,4) SOYBEAN DNA(51,3) SOYBEAN DNA(60,3) SOYBEAN DNA(64,4) SOYBEAN DNA(71,2) SOYBEAN DNA(76,3) SOYBEAN DNA(82,2) SOYBEAN DNA(85,3) IC A01H-005/00 C12N-015/82 KEYC DNA ISOLATION(44,1) HYBRIDIZATION(36,17) NYLON MEMBRANE(21,4) AG…	(US8632978) US20130061346 94752852 WHO=EXAMINER SELF=Y CAT=DBL WO2018177880 81518219 WHO=APPLICANT SELF=N WO2018177894 81518226 WHO=APPLICANT SELF=N WO2018185013 81592105 WHO=APPLICANT SELF=N WO2018185211 81592197 WHO=APPLICANT SELF=N WO2018114648 96317291 WHO=APPLICANT SELF=N WO2018114649 75803225 WHO=APPLICANT SELF=N WO2018158365 81161065 WHO=APPLICANT SELF=N WO2018184985 81592082 WHO=APPLICANT…
BR112014009264 CA2852481 EP2768839 CN103890194B RU2644249 TWI607090 JP6145102 AU2012326092 MX-343557 RU2014119886 US9169522 ZA201401967 EP2768839 IN2014DN02210 CL201400955 JP2014531912 EP2768839 AU2012326092 MX2014004564 CN103890194 KR20140077206 AR--88364 BR112014009264 WO201359420 TW201323614 UY--34396 CA2852481 WO201359420 US20130095486	2013-04-18	Open	(EP2768839) Materials for detecting the aryloxyalkanoate dioxygenase gene (aad-12) in soybean plants	(EP2768839) This application provides materials and methods for the detection of aad-12 gene events in biological samples derived from recombinant plants and a materials and methods for the detection of contaminating events in samples derived from recombinant plants.	CHANNABASAVARADHYA CHANDRA-SHEKARA A GREENWALD ANDREW	CORTEVA AGRISCIENCE DOW AGROSCIENCES	44947563	EP2768839 B1 2018-08-22 [EP2768839] EP2768839 A4 2015-05-27 [EP2768839] EP2768839 A2 2014-08-27 [EP2768839] US9169522 B2 2015-10-27 [US9169522] US20130095486 A1 2013-04-18 [US20130095486] WO2013/059420 A3 2013-07-11 [WO201359420] WO2013/059420 A2 2013-04-25 [WO201359420] JP6145102 B2 2017-06-07 [JP6145102] JP2014531912 A 2014-12-04 [JP2014531912] RU2644249 C2 2018-02-08 [RU2644249] RU2014119886 A…	(EP2768839) ARYLOXYALKANOATE DIOXYGENASE(100,1) PLANT(100,1) (CA2852481) AAD 12(100,46) PRIMER(100,31) PLANT(100,13) SOYBEAN PLANT(100,10) ARYLOXYALKANOATE DIOXYGENASE(100,3) SOYBEAN PLANT GENOME(100,2) AMPLIFIED NUCLEIC ACID(100,1) RECOMBINANT PLANT(89,2) AMPLICON(80,42) CONTAMINATING DETECTION(64,1) AMPLICON ABSENCE(63,1) GENOMIC DNA(49,19) NUCLEIC ACID AMPLIFICATION REACTION(44,14) AMPLIFICATI…	Analysis of biological materials Biotechnology Food chemistry Measurement Organic fine chemistry	C07H-021/04	C12Q-001/68/95	(EP2768839) US (EP2768839) US (EP2768839) US (US20130095486) US (US9169522) US (WO201359420) US (WO201359420) US (RU2014119886) US (CN103890194B) US (CA2852481) US (CA2852481) US	(EP2768839) US; US (EP2768839) US; US (EP2768839) US; US	(EP2768839) International Search Report [Examiner] -WO2011106636 (A1) (Cat. X) [WO2011106636] DYNABRADE, et al -WO2012033808 (A2) (Cat. A,P) [WO201233808] DOW AGROSCIENCES LLC, et al -US2011203017 (A1) (Cat. A) [US20110203017] WRIGHT TERRY R, et al -WO2011106638 (A1) (Cat. A) [WO2011106638] FELLOWES INC, et al -WO2011066384 (A1) (Cat. A) [WO201166384] DOW AGROSCIENCES LLC, et al Search Report [Ex…	国際公開第2011/066360(WO,A1) -国際公開第2007/053482号	14	2	18	17	(EP2768839) WO2013/059420 (JP6145102) WO2013/059420 (RU2644249) WO2013/059420 (AU2012326092) WO2013/059420 (ZA201401967) WO2013/059420 (IN2014DN02210) WO2013/059420 (KR20140077206) WO2013/059420 (BR112014009264) WO2013/059420 (CN103890194B) WO2013/059420 (MX-343557) WO2013/059420 (CA2852481) WO2013/059420	2012-10-17	CLKC RECOMBINANT PLANT(100,3) SOYBEAN PLANT(100,14) CLKW CONTROL SOY PLANT(13,3) CONTROL SOY PLANT(14,2) CONTROL SOYBEAN PLANT(10,2) CONTROL SOYBEAN PLANT(100,2) CONTROL SOYBEAN PLANT(13,2) CONTROL SOYBEAN PLANT(9,2) RECOMBINANT PLANT(100,1) RECOMBINANT PLANT(100,3) RECOMBINANT PLANT DNA(100,3) RECOMBINANT PLANT DNA(58,3) RECOMBINANT PLANT DNA(60,3) RECOMBINANT PLANT DNA(64,3) RECOMBINANT PLANT D…	(US9169522) US10000806 71603677 WHO=EXAMINER SELF=Y US20130095485 44947568 WHO=EXAMINER SELF=Y CAT=DBL
BR112014015564 US11319549 CA2860220 BR112014015564 US20210062209 US10876128 US20190136252 US10036030 BR112014015564 ES2625272 EP2794888 US20150143583 EP2794888 CN104114707 BR112014015564 AR--89444 CA2860220 WO201396562	2013-06-27	Open	(EP2794888) Use of the soybean sucrose synthase promoter to increase plant seed lipid content	(EP2794888) Recombinant DNA constructs comprising the soybean sucrose synthase promoter operably linked to polynucleotides encoding transcription factors such as ODP1, Lec1 and FUSCA3 are disclosed. These constructs are used for increasing oil content while maintaining normal germination in oilseed plants. Methods to increase oil content in the seeds of an oilseed plant using this construct are a…	DAMUDE HOWARD GLENN DAINES BRYCE MEYER KNUT RIPP KEVIN G STECCA KEVIN L	CORTEVA AGRISCIENCE DU PONT DE NEMOURS E I DU PONT DE NEMOURS PIONEER HI BRED INTERNATIONAL	45527277	EP2794888 B1 2017-02-22 [EP2794888] EP2794888 A1 2014-10-29 [EP2794888] US11319549 B2 2022-05-03 [US11319549] US20210062209 A1 2021-03-04 [US20210062209] US10876128 B2 2020-12-29 [US10876128] US20190136252 A1 2019-05-09 [US20190136252] US10036030 B2 2018-07-31 [US10036030] US20150143583 A1 2015-05-21 [US20150143583] WO2013/096562 A1 2013-06-27 [WO201396562] BR112014015564 B8 2022-11-08 [BR1120140…	(EP2794888) LIPID CONTENT(100,1) PLANT(100,1) SYNTHASE PROMOTER(100,1) (US11319549) SYNTHASE PROMOTER(100,21) OIL CONTENT(100,15) SOYBEAN SUCROSE(100,13) REGENERABLE SOYBEAN CELL(100,12) SOYBEAN PLANT(100,12) SOYBEAN SEED(100,11) SOYBEAN SEED OIL CONTENT(100,6) SEED LIPID CONTENT(100,1) RECOMBINANT DNA CONSTRUCT(97,57) TRANSGENIC PROGENY PLANT(94,4) TRANSGENIC PROGENY(76,4) TRANSGENIC SOYBEAN SEE…	Biotechnology Food chemistry	C12N-015/82	C12N-015/82/47	(EP2794888) US; US (EP2794888) US; US (US20210062209) US; US (US20190136252) US; US (US20150143583) US; US (US10036030) US; US (WO201396562) US; US (BR112014015564) US; US (ES2625272) US (CA2860220) US; US (CA2860220) US; US	(EP2794888) US; US; US; US; US (EP2794888) US; US; US; US; US	(EP2794888) International Search Report [Examiner] -WO2010114989 (A1) (Cat. X) [WO2010114989] DU PONT, et al Applicant citations -EP0301749 (A2) [EP-301749] AGRACETUS -US5107065 (A) [US5107065] SHEWMAKER CHRISTINE K, et al -WO9836083 (A1) [WO9836083] PLANT BIOSCIENCE LTD, et al -US7579529 (B2) [US7579529] GORDON-KAMM WILLIAM J, et al -US7157621 (B2) [US7157621] ALLEN STEPHEN M, et al -WO200600073…	GRIMWOOD,J.: "Glycine max strain Williams 82 clone GM_WBc0099F23, complete sequence", 《GENBANK》 (Cat. Y) -QU,C.,ET AL: "Medicago truncatula chromosome 8 clone mth2-13h21, complete sequence", 《GENBANK》 (Cat. Y,A) -赵翠格等: "植物种子油脂的生物合成及代谢基础研究进展", 《种子》 (Cat. Y)	73	7	95	8	(EP2794888) WO2013/096562 (US10036030) WO2013/096562 (BR112014015564) WO2013/096562 (ES2625272) WO2013/096562 (CA2860220) WO2013/096562 (CN104114707) WO2013/096562	2012-12-20	CLKC SOYBEAN PLANT(100,28) CLKW CONTROL SOYBEAN(17,17) CONTROL SOYBEAN(18,18) CONTROL SOYBEAN(19,18) CONTROL SOYBEAN(21,14) CONTROL SOYBEAN(21,18) DNA RECOMBINANT CONSTRUCT(33,2) DNA RECOMBINANT CONSTRUCT(36,2) DNA RECOMBINANT CONSTRUCT(38,1) DNA RECOMBINANT CONSTRUCT(57,1) INCREASED SEED OIL CONTENT(5,4) INCREASED SEED OIL CONTENT(6,2) INCREASED SEED OIL CONTENT(6,3) INCREASED SEED OIL CONTENT(9…	(US10036030) US20160186195 68502182 WHO=EXAMINER SELF=N CAT=103 US10053702 71201570 WHO=APPLICANT SELF=Y (WO201396562) WO201517510 68502182 WHO=EXAMINER SELF=N CAT=Y WO2015164457 71201570 WHO=EXAMINER SELF=Y CAT=X CAT=A EP3027756 68502182 WHO=EXAMINER SELF=N CAT=Y CN103739686B 65360413 WHO=EXAMINER SELF=N CAT=X AU2018250483 64585420 WHO=EXAMINER SELF=N WO2015164457 71201570 WHO=APPLICANT SELF=Y U…
CN112273114B CA2874773 BR112014031900 CN112273114 JP6778235 UA-122197 KR102085131 US10455834 AU2013280641 JP2018171061 JP6385343 IL-236383 RU2650626 MX-354787 TH-169536 BR112014031900 ZA201409169 IN2014DN10618 RU2015101993 EP2864481 US20150335017 MX2014015681 JP2015522283 CN104583404 EP2864481 BR112014031900 KR20150027233 CL201403506 IL-236383 AR--91548 AU2013280641 WO201404458 TW201406952 UY--34…	2014-01-03	Open	(EP2864481) Insect resistant and herbicide tolerant soybean event pdab9582.816.15.1	(EP2864481) Soybean event 9582.816.15.1 comprises genes encoding Cry1 F, Cry1Ac (synpro), and PAT, affording insect resistance and herbicide tolerance to soybean crops containing the event, and enabling methods for crop protection and protection of stored products. Embodiments of the present disclosure relate to a new insect resistant and herbicide tolerant transgenic soybean transformation event…	BARD NATHAN BRADFISCH GREGORY A CUI YUNXING CORY DRIPPS JAMES E HOFFMAN THOMAS PAREDDY DAYAKAR PARKHURST DAWN M TOLEDO SANDRA G WIGGINS BARRY ZHOU NING WOOSLEY AARON T	CORTEVA AGRISCIENCE DOW AGROSCIENCES KEDIHUA AGRICULTURAL TECHNOLOGY	61261730	EP2864481 A4 2016-02-10 [EP2864481] EP2864481 A2 2015-04-29 [EP2864481] US10455834 B2 2019-10-29 [US10455834] US20150335017 A1 2015-11-26 [US20150335017] WO2014/004458 A3 2014-02-20 [WO201404458] WO2014/004458 A2 2014-01-03 [WO201404458] JP6778235 B2 2020-10-28 [JP6778235] JP2018171061 A 2018-11-08 [JP2018171061] JP6385343 B2 2018-09-05 [JP6385343] JP2015522283 A 2015-08-06 [JP2015522283] RU26506…	(CN112273114B) SEED(100,15) MEAL(100,11) SOYBEAN CROP(100,8) DNA ISOLATION(100,4) FLOUR(100,4) WEED(100,4) PEST(100,3) SOYBEAN PARTICLE(100,3) HERBICIDE TOLERANT SOYBEAN(100,2) INSECT RESISTANT SOYBEAN(100,2) LEPIDOPTERAN INSECT(100,1) TRANSGENIC SOYBEAN PLANT(65,6) GLUFOSINATE HERBICIDE(64,5) GENE ENCODING(45,3) PSEUDOPLUSIA INCHLENSIS(41,1) SOYBEAN(40,87) ANTITARSIA GEMMATALIS(40,1) INSECT(39,1…	Basic materials chemistry Biotechnology Food chemistry	C12N-015/11	C12N-015/82/86	(EP2864481) US (EP2864481) US (US20150335017) US (US10455834) US (WO201404458) US (WO201404458) US (RU2015101993) US (CN112273114) US (CN112273114B) US (BR112014031900) US (IL-236383) US (CA2874773) US (CA2874773) US (KR102085131) US	(EP2864481) US; US; US; US; US; US; US; US; US; US; US (EP2864481) US; US; US; US; US; US; US; US; US; US; US	(EP2864481) International Search Report [Examiner] -WO2012075426 (A1) (Cat. A) [WO201275426] DOW AGROSCIENCES LLC, et al -US2011191900 (A1) (Cat. A) [US20110191900] SONG PING, et al -WO2013016527 (A1) (Cat. A,P) [WO201316527] DOW AGROSCIENCES LLC, et al Search Report [Examiner] -WO2012075426 (A1) (Cat. X,I) [WO201275426] DOW AGROSCIENCES LLC, et al -WO2012075429 (A1) (Cat. Y) [WO201275429] DOW AG…	国際公開第2012/075426(WO,A1) -特表2009−538153(JP,A) -特表2009−525748(JP,A) -生物工学会誌 (2007) 第85巻、第2号、第57−62頁 -生物工学会誌 (2007) 第85巻、第2号、第57−62頁, JPN6015050717, ISSN: 0004180552 (Cat. A)	17	10	60	20	(EP2864481) WO2014/004458 (US10455834) WO2014/004458 (JP6385343) WO2014/004458 (RU2650626) WO2014/004458 (AU2013280641) WO2014/004458 (ZA201409169) WO2014/004458 (IN2014DN10618) WO2014/004458 (CN112273114B) WO2014/004458 (BR112014031900) WO2014/004458 (UA-122197) WO2014/004458 (IL-236383) WO2014/004458 (MX-354787) WO2014/004458 (TH-169536) WO2014/004458 (CA2874773) WO2014/004458 (KR102085131) WO2…	2013-06-25	CLKC SOYBEAN PLANT(100,59) SOYBEAN PLANT CELL(100,5) CLKW GENE ENCODING(45,3) INSECT RESISTANT SOY PLANT(47,3) INSECT RESISTANT SOY PLANT(66,3) INSECT RESISTANT SOYBEAN PLANT(22,1) INSECT RESISTANT SOYBEAN PLANT(24,4) INSECT RESISTANT SOYBEAN PLANT(26,3) INSECT RESISTANT SOYBEAN PLANT(34,3) INSECT RESISTANT SOYBEAN PLANT(34,4) INSECT RESISTANT SOYBEAN PLANT(37,1) INSECT RESISTANT SOYBEAN PLANT(37…	(WO201404458) CN104878096B 70769159 WHO=EXAMINER SELF=N CAT=A CN104878092B 70769020 WHO=EXAMINER SELF=N CAT=A EP4012028 89684846 WHO=EXAMINER SELF=N CAT=A WO201742259 75622891 WHO=APPLICANT SELF=N US9863008 61261778 WHO=APPLICANT SELF=Y WO2018119361 84114231 WHO=APPLICANT SELF=N WO2018119364 80198608 WHO=APPLICANT SELF=N EP3347475 75622891 WHO=APPLICANT SELF=N EP3559242 80198608 WHO=APPLICANT SEL…
BR112015004948 BR112015004980 CN108610408B UY--39946 CA2884084 CA2883846 IN-354947 JP6792943 US10844389 KR102147005 KR102147006 JP2020110150 JP2020096611 JP6704251 IL-237537 US10577616 CN110684806 MX-369701 US20190316141 TWI667348 US10287595 IL-237536 EP3431600 AU2013312455 AU2013312455 NZ-705742 UA-118090 EP3404099 EP2892321 CN104780756B CN108610408 EP2893023 AU2013312465 US20180223297 RU2656158…	2014-03-13	Open	(EP2892321) Fad2 performance loci and corresponding target site specific binding proteins capable of inducing targeted breaks	(EP2892321) Methods and compositions for gene disruption, gene editing or gene stacking within a FAD2 loci by cleaving, in a site directed manner, a location in a FAD2 gene in a soybean cell, to generate a break in the FAD2 gene and then optionally integrating into the break a nucleic acid molecule of interest is disclosed.	AINLEY WILLIAM MICHAEL WEBB STEVEN R SAMUEL PON GUSCHIN DMITRY Y MILLER JEFFREY C ZHANG LEI	AMERICAN ST GAMO BIOTECHNOLOGY CORTEVA AGRISCIENCE DOW AGRO SCIENCE SAN KAMO BIOSYSTEMS DOW AGROSCIENCES SANGAMO BIOSCIENCES SANGAMO THERAPEUTICS	73771651	EP2892321 B1 2018-10-24 [EP2892321] EP2892321 A4 2016-03-02 [EP2892321] EP2892321 A2 2015-07-15 [EP2892321] EP2893023 B1 2018-08-15 [EP2893023] EP2893023 A4 2016-09-21 [EP2893023] EP2893023 A2 2015-07-15 [EP2893023] EP3431600 A1 2019-01-23 [EP3431600] EP3404099 A1 2018-11-21 [EP3404099] US10844389 B2 2020-11-24 [US10844389] US20190316141 A1 2019-10-17 [US20190316141] US10577616 B2 2020-03-03 [US1…	(EP3431600) FAD(100,88) PLANT(100,62) SEED(100,12) BINDING PROTEIN(100,10) SOYBEAN CELL(100,10) TARGET SITE SPECIFIC(100,2) INDUCING TARGETED BREAK(100,1) BURDENSOME REGULATORY REQUIREMENT(67,1) GENUS XANTHOMONAS(61,1) FAD CLEAVAGE(54,2) MONOCOTYLEDONOUS PLANT(53,1) HOMEOLOGUE(51,6) PLANT PATHOGENIC BACTERIA(48,1) RECOMBINANT PLANT(48,1) TARGETED INTEGRATION SELECTIVITY(47,1) DICOTYLEDONOUS PLANT…	Biotechnology Food chemistry Organic fine chemistry	A01H-005/00	C12N-009/22	(EP3431600) US; US (EP3404099) US; US (EP2892321) US; US (EP2892321) US; US (EP2892321) US; US (EP2893023) US; US (EP2893023) US; US (EP2893023) US; US (US20190316141) US; US (US10844389) US; US (US20180223297) US; US (US10577616) US; US (US20170044559) US; US (US10287595) US; US (US20140090112) US; US (US9963711) US; US (US20140090116) US; US (US9493779) US; US (WO201439692) US; US (WO201439692)…	(EP2892321) US; US; US; US; US; US (EP2892321) US; US; US; US; US; US (EP2892321) US; US; US; US; US; US	(EP3431600) Search Report [Examiner] -WO2011146121 (A1) (Cat. A) [WO2011146121] SANGAMO BIOSCIENCES INC, et al -WO2011049627 (A1) (Cat. A) [WO201149627] DOW AGROSCIENCES LLC, et al -WO2005028630 (A2) (Cat. A) [WO200528630] SANGAMO BIOSCIENCES INC, et al -WO2011005998 (A1) (Cat. A) [WO201105998] UNIV MISSOURI, et al -US2012102587 (A1) (Cat. A) [US20120102587] ANAI TOYOAKI -WO2014141147 (A1) (Cat. …	特表2015−527082(JP,A) -国際公開第2011/005998(WO,A1) -国際公開第2010/150901(WO,A1) -国際公開第2011/049627(WO,A1) -国際公開第2011/146121(WO,A1) -米国特許出願公開第2008/0168586(US,A1) -Theor.Appl.Genet.(2012)Vol.125,pp.715−729,Suppl.Fig.S1〜S6,Table S1 and S2 -米国特許出願公開第20030232410号明細書 -米国特許出願公開第20050208489号明細書 -米国特許出願公開第20050026157号明細書 -米国特許出願公開第20050064474号明細書 -米国特許出願公開第20060188987号明細書 -米国特許出願公開第20090263900号明細書 -米国特許出願公開第20090117…	170	65	109	22	(EP3431600) WO2014/039702 (EP3404099) WO2014/039692 (EP2892321) WO2014/039702 (EP2893023) WO2014/039692 (JP6792943) WO2014/039692 (JP6704251) WO2014/039702 (RU2656159) WO2014/039692 (RU2656158) WO2014/039702 (IN-354947) WO2014/039702 (AU2013312455) WO2014/039692 (NZ-705742) WO2014/039692 (AU2013312465) WO2014/039702 (IN2015DN01677) WO2014/039692 (ZA201501397) WO2014/039692 (ZA201501396) WO2014/03…	2013-09-05	CLKC SOYBEAN PLANT(100,2) SOYBEAN PLANT CELL(100,4) CLKW EXPRESSION CASSETTE(27,1) FAD EXPRESSION(61,1) RECOMBINANT DNA(31,4) RECOMBINANT DNA(35,5) SEED(100,12) SEED(100,13) SEED(100,18) SEED(100,7) SEED(14,5) SOY(9,5) SOY CELL(100,5) SOY CELL(100,6) SOY CELL(100,9) SOY PLANT(19,1) SOY PLANT(23,3) SOY PLANT(26,1) SOY PLANT(37,1) SOYBEAN(10,4) SOYBEAN(21,6) SOYBEAN CELL(100,10) SOYBEAN CELL(100,11…	(EP2892321) US10337001 73231158 WHO=APPLICANT SELF=N US10767175 78003252 WHO=APPLICANT SELF=N US10900034 73231158 WHO=APPLICANT SELF=N US11306309 100588331 WHO=APPLICANT SELF=N US11535846 100588331 WHO=APPLICANT SELF=N (US9963711) US20210207153 86867995 WHO=EXAMINER SELF=N CN113388670 73532487 WHO=EXAMINER SELF=N CAT=A US9260752 67455084 WHO=APPLICANT SELF=N US9410198 67455084 WHO=APPLICANT SELF=…
EP2935592 ZA201503759 EP2934094 CL201501736 MX2015008076 JP2016502853 JP2016502856 IN2015DN05513 CN105264077 IN2015DN04391 BR102013032929 MX2015008107 EP2934094 EP2935592 PH12015501415 IL-239543 CN104869809 BR102013032929 KR20150096739 IL-239383 AR--94190 AR--94098 AU2013361491 BR102013032677 BR102013032677 CA2895212 CA2895343 WO2014100234 WO2014100406 US20140173774 US20140173780	2014-06-19	Open	(EP2935592) Improved split seed soybean transformation for efficient and high-throughput transgenic event production	(EP2935592) A method is disclosed for the Agrobacterium-mediated germline transformation of soybean, comprising infecting split soybean seeds, retaining a portion of the embryonic axis, with Agrobacterium tumefaciens containing a transgene. The method can further comprise regenerating the explants produced from the transformation of the split soybean seeds comprising a portion of embryonic axis i…	PAREDDY DAYAKAR CHENNAREDDY SIVARAMA REDDY MINNICKS TATYANA KARPOVA OLGA GRIFFIN DAVID JAYAKUMAR PON SAMUEL SMITH KELLY SARRIA MILAN RODRIGO	DOW AGROSCIENCES	66339075	EP2935592 B1 2018-03-21 [EP2935592] EP2935592 A1 2015-10-28 [EP2935592] EP2934094 A4 2016-06-22 [EP2934094] EP2934094 A1 2015-10-28 [EP2934094] US20140173780 A1 2014-06-19 [US20140173780] US20140173774 A1 2014-06-19 [US20140173774] WO2014/100406 A1 2014-06-26 [WO2014100406] WO2014/100234 A1 2014-06-26 [WO2014100234] JP2016502856 A 2016-02-01 [JP2016502856] JP2016502853 A 2016-02-01 [JP2016502853]…	(EP2935592) COTYLEDON SEGMENT(100,49) SPLIT SEED SOYBEAN TRANSFORMATION(100,1) TRANSGENIC EVENT PRODUCTION(100,1) CULTURED INOCULATED COTYLEDON SEGMENT(82,6) INOCULATED COTYLEDON(69,6) SOYBEAN EXPLANT REGENERATION(51,1) SOYBEAN SEED HILUM(50,3) FERTILE PLANT(47,6) SOYBEAN SEED(45,29) EMBRYONIC AXIS(41,85) AGROBACTERIUM(34,24) PLANT CELL TRANSFORMATION(31,10) SOYBEAN SEED EMBRYONIC AXIS(31,6) DICO…	Basic materials chemistry Biotechnology Food chemistry	C12N-015/82	C12N-015/82/05	(EP2935592) US (EP2935592) US (EP2934094) US (EP2934094) US (US20140173780) US (US20140173774) US (WO2014100406) US (WO2014100234) US (BR102013032677) US (BR102013032929) US (CA2895343) US (CA2895212) US	(EP2935592) US; US; US; US; US; US; US; US (EP2935592) US; US; US; US; US; US; US; US	(EP2935592) International Search Report [Examiner] -US7473822 (B1) (Cat. X,D,I) [US7473822] PAZ MARGIE MARGARITA M, et al Applicant citations -US7696408 (B) [US7696408] -US6384301 (B) [US6384301] -US7473822 (B) [US7473822] -US12245685 (B) [US12245685] -US4940838 (A) [US4940838] -US5464763 (A) [US5464763] -US5591616 (A) [US5591616] -WO9420627 (A) [WO9420627] -US5767373 (A) [US5767373] -US6096947 (…	林树柱等: "6-BA诱导大豆子叶节和茎尖出芽的研究", 《上海交通大学学报》 (Cat. A) -马丽萍等: "诱导大豆子叶节和茎尖出芽的研究", 《中国农业科学》 (Cat. A)	57	16	19	16	(EP2935592) WO2014/100406 (EP2934094) WO2014/100234 (JP2016502856) WO2014/100406 (JP2016502853) WO2014/100234 (ZA201503759) WO2014/100234 (IN2015DN05513) WO2014/100406 (IN2015DN04391) WO2014/100234 (KR20150096739) WO2014/100406 (AU2013361491) WO2014/100234 (MX2015008076) WO2014/100406 (MX2015008107) WO2014/100234 (IL-239543) WO2014/100406 (IL-239383) WO2014/100234 (PH12015501415) WO2014/100406 (C…	2013-12-18	CLKC PLANT CELL TRANSFORMATION(45,12) SOYBEAN PLANT(24,23) CLKW AGROBACTERIUM TUMEFACIENS MEDIATED TRANSFORMATION(35,1) AGROBACTERIUM TUMEFACIENS MEDIATED TRANSFORMATION(39,1) AGROBACTERIUM TUMEFACIENS MEDIATED TRANSFORMATION(48,1) AGROBACTERIUM TUMEFACIENS MEDIATED TRANSFORMATION(49,1) AGRONOMIC GENE(30,2) BILOBAL SEED(19,2) CRACKED SOY(62,22) CRACKED SOY SEED(100,11) CRACKED SOY SEED NODE(49,1)…	(US20140173780) US9980424 71293014 WHO=EXAMINER SELF=Y US20140173774 66339075 WHO=EXAMINER SELF=Y CAT=DBL US9486513 66551648 WHO=APPLICANT SELF=N US9737592 77017849 WHO=APPLICANT SELF=N US9878023 45932452 WHO=APPLICANT SELF=N US10364435 66551648 WHO=APPLICANT SELF=N US10828350 77017849 WHO=APPLICANT SELF=N US10857233 75697956 WHO=APPLICANT SELF=N US10954521 66551648 WHO=APPLICANT SELF=N US1112990…
US11767568 US20220195538 US11236399 AR-118831 ES2869439 VN--29482B UA-124407 PT3008187T EP3008187 TWI718088 EA--36941 KR102180294 CR202000207 US20200216917 CR202000208 CR202000209 US10584391 JP6635916 CN105531376B MX-356384 AU2014278155 EP3296403 US20170362667 BR112015031127 GT201500345 US9719145 ZA201509201 EP3008187 IN2015DN11947 JP2016521576 EA201690018 CL201503608 CN105531376 VN--46705 MX2015…	2014-12-18	Open	(EP3008187) Soybean transgenic event mon87751 and methods for detection and use thereof	(EP3008187) The invention provides a transgenic Glycine max event MON87751, plants, plant cells, seeds, plant parts, progeny plants, and commodity products comprising event MON87751. The invention also provides polynucleotides specific for event MON87751, plants, plant cells, seeds, plant parts, and commodity products comprising polynucleotides for event MON87751. The invention also provides meth…	BEAZLEY KIM A BURNS WEN C COLE ROBERT H II MACRAE TED C MIKLOS JOHN A RUSCHKE LISA G TIAN KAIRONG WEI LIPING WU KUNSHENG	AMERICAN MONSANTO TECHNOLOGY MONSANTO TECHNOLOGY	73750701	EP3008187 B1 2021-03-31 [EP3008187] EP3008187 A4 2017-02-01 [EP3008187] EP3008187 A2 2016-04-20 [EP3008187] EP3296403 A1 2018-03-21 [EP3296403] US11767568 B2 2023-09-26 [US11767568] US20220195538 A1 2022-06-23 [US20220195538] US11236399 B2 2022-02-01 [US11236399] US20200216917 A1 2020-07-09 [US20200216917] US10584391 B2 2020-03-10 [US10584391] US20170362667 A1 2017-12-21 [US20170362667] US9719145…	(US11767568) SOYBEAN PLANT(100,62) EVENT MON(100,52) SOYBEAN FLOWER(97,3) SOYBEAN POLLEN(97,3) EVENT DNA(67,8) PROGENY PLANT(60,9) INSECTICIDAL PROTEIN(60,6) TRANSFORMANT PLANT(57,1) PROGENY SOYBEAN PLANT(55,1) SEED(51,30) COMMODITY PRODUCT(50,13) PROGENY SEED(50,2) GLYCINE MAX(42,3) RNA MOLECULE CONFERRING(39,2) HETEROLOGOUS DNA(35,6) INBRED SEED(35,1) SOYBEAN BIOMASS(31,2) SOYBEAN FLAKE(30,2) S…	Basic materials chemistry Biotechnology Food chemistry	C12Q-001/68	C12Q-001/68/95	(EP3008187) US (EP3008187) US (EP3008187) US (EP3296403) US (US20220195538) US (US11767568) US (US20200216917) US (US11236399) US (US20170362667) US (US10584391) US (US20140373191) US (US9719145) US (WO2014201235) US (WO2014201235) US (TWI718088) US (KR102180294) US (AR--96610) US (VN--46705) US (CA2914941) US (CN105531376B) US	(EP3008187) US; US; US; US; US; US; US; US; US (EP3008187) US; US; US; US; US; US; US; US; US (EP3008187) US; US; US; US; US; US; US; US; US	(EP3008187) International Search Report [Examiner] -US2011067141 (A1) (Cat. X) [US20110067141] FROMAN BYRON, et al -US2010313310 (A1) (Cat. A) [US20100313310] ANDERSCH WOLFRAM, et al -US2011321185 (A1) (Cat. A) [US20110321185] ANDERSON HEATHER M, et al Search Report [Examiner] -WO2007140256 (A1) (Cat. Y) [WO2007140256] MONSANTO TECHNOLOGY LLC, et al -WO2009064652 (A1) (Cat. A) [WO200964652] MONSA…	特表2009−505679(JP,A) -国際公開第00/026371(WO,A1)	18	139	91	24	(EP3008187) WO2014/201235 (EP3296403) WO2014/201235 (JP6635916) WO2014/201235 (AU2014278155) WO2014/201235 (ZA201509201) WO2014/201235 (IN2015DN11947) WO2014/201235 (ES2869439) WO2014/201235 (UA-124407) WO2014/201235 (EA--36941) WO2014/201235 (KR102180294) WO2014/201235 (CR202000207) WO2014/201235 (CR202000208) WO2014/201235 (CR202000209) WO2014/201235 (MX-356384) WO2014/201235 (BR112015031127) W…	2014-06-12	CLKC SOYBEAN PLANT(100,79) SOYBEAN PLANT CELL(27,7) CLKW DIAGNOSING SOYBEAN(53,2) DISRUPTED SOYBEAN GENOMIC DNA(73,1) GENETICALLY MODIFIED SOY(32,9) GENETICALLY MODIFIED SOYBEAN(18,12) HYBRID SEED(10,4) INANIMATE SOY PLANT MATERIAL(13,1) INANIMATE SOYBEAN PLANT MATERIAL(13,1) INBRED SEED(35,1) INSECT RESISTANT SOY(100,3) INSECT RESISTANT SOY(25,2) INSECT RESISTANT SOY PLANT(100,1) INSECT RESISTAN…	(EP3008187) CN111705154 90790572 WHO=EXAMINER SELF=N CAT=A (US9719145) US20190194682 69121559 WHO=EXAMINER SELF=N CAT=A US20190338303 69328755 WHO=EXAMINER SELF=N CAT=A US20200216917 73750701 WHO=EXAMINER SELF=Y CAT=DBL US20190276840 85969825 WHO=EXAMINER SELF=Y CN116103326 104915542 WHO=EXAMINER SELF=N CAT=A WO2018177880 81518219 WHO=APPLICANT SELF=N WO2018177894 81518226 WHO=APPLICANT SELF=N WO…
CA2926822 BR102014027436 US11149287 BR102014027436 KR102269377 ZA201901730 RU2719150 JP6634022 IL-245305 ZA201602552 TWI659103 US20190136265 US10233465 IL-252148 MX-362066 AU2017203832 RU2016121862 RU2016121862 EP3066109 IL-252148 AU2014341925 CL201601066 JP2016535603 MX2016005874 CN105980395 VN--48596 BR102014027436 EP3066109 IN201617018502 BR102014027436 KR20160079864 IL-245305 AU2014341925 WO2…	2015-05-07	Open	(EP3066109) Optimal soybean loci	(EP3066109) As disclosed herein, optimal native genomic loci have been identified in dicot plants, such as soybean plants, that represent best sites for targeted insertion of exogenous sequences.	SASTRY-DENT LAKSHMI CAO ZEHUI SRIRAM SHREEDHARAN WEBB STEVEN R CAMPER DEBRA L	CORTEVA AGRISCIENCE DOW AGROSCIENCES	69280325	EP3066109 A4 2017-11-29 [EP3066109] EP3066109 A2 2016-09-14 [EP3066109] US11149287 B2 2021-10-19 [US11149287] US20190136265 A1 2019-05-09 [US20190136265] US10233465 B2 2019-03-19 [US10233465] US20150128307 A1 2015-05-07 [US20150128307] WO2015/066634 A3 2015-06-25 [WO201566634] WO2015/066634 A2 2015-05-07 [WO201566634] JP6634022 B2 2020-01-22 [JP6634022] JP2016535603 A 2016-11-17 [JP2016535603] RU…	(CA2926822) NONGENIC SOYBEAN GENOMIC SEQUENCE(100,28) TRANSGENIC PLANT(100,12) SOYBEAN PLANT CELL(100,10) TRANSGENIC PLANT CELL(100,9) NONGENIC SEQUENCE(97,66) GLYCINE MAX GENOME(89,4) SOYBEAN GENOMIC SEQUENCE(70,48) MAX GENOME(57,4) SOYBEAN GENOME(56,27) NONGENIC(53,11) DIVOT PLANT GENOME(47,1) RECOMBINANT NUCLEIC ACID(46,4) TARGETED TRANSGENE INTEGRATION(44,1) GENOMIC CHARACTERIZATION(38,1) KB …	Biotechnology Food chemistry Organic fine chemistry Other special machines	C12N-015/11	C12N-015/82/13	(EP3066109) US (EP3066109) US (US20190136265) US (US11149287) US (US20150128307) US (US10233465) US (WO201566634) US (WO201566634) US (RU2016121862) US (RU2719150) US (IL-245305) US (IL-252148) US (CA2926822) US (CA2926822) US (BR102014027436) US (BR102014027436) US (BR102014027436) US (BR102014027436) US (VN--48596) US (KR102269377) US	(EP3066109) US; US; US; US; US (EP3066109) US; US; US; US; US	(EP3066109) Search Report [Examiner] -WO2011066384 (A1) (Cat. X,Y) [WO201166384] DOW AGROSCIENCES LLC, et al -WO2009006297 (A2) (Cat. X,Y) [WO200906297] PIONEER HI BRED INT, et al -WO2013144663 (A2) (Cat. Y) [WO2013144663] RUDJER BOSKOVIC INST -WO2007014275 (A2) (Cat. Y) [WO200714275] SANGAMO BIOSCIENCES INC, et al (US11149287) Applicant citations -WO02009/006297 [WO20029006297] -WO02011/022469 […	特表2010−512745(JP,A) -国際公開第2007/088744(WO,A1) -国際公開第2013/026104(WO,A1) -国際公開第2013/055530(WO,A1) -特開2008−228655(JP,A) -特表2012−530143(JP,A) -特開2011−239708(JP,A) -独立行政法人 理化学研究所,報道発表資料,2002年10月18日,[2018年11月29日検索]、インターネット<URL:http://www.riken.jp/~/media/riken/pr/press/2002/20021018_1/20021018_1.pdf> -BMC Bioinformatics,2011年,vol. 12, no. 152,p. 1-9 -Nucleic Acids Research,2010年,vol. 38, web server issu…	79	34	53	18	(EP3066109) WO2015/066634 (JP6634022) WO2015/066634 (RU2719150) WO2015/066634 (ZA201602552) WO2015/066634 (AU2017203832) WO2015/066634 (AU2014341925) WO2015/066634 (IN201617018502) WO2015/066634 (IL-245305) WO2015/066634 (IL-252148) WO2015/066634 (MX-362066) WO2015/066634 (CA2926822) WO2015/066634 (VN--48596) WO2015/066634 (KR102269377) WO2015/066634 (CN105980395) WO2015/066634	2014-11-03	CLKC SOYBEAN PLANT(100,29) SOYBEAN PLANT CELL(100,14) CLKW ACID SOYBEAN GENOME(16,1) EXCLUDING SOY(39,1) EXPRESSIBLE SOYBEAN CODING SEQUENCE(21,3) EXPRESSION KB REGION(26,1) EXPRESSION KB REGION(31,2) EXPRESSION KB REGION(38,1) EXPRESSION PREDICTION(25,1) EXPRESSION PREDICTION(30,2) EXPRESSION PREDICTION(36,1) EXPRESSIVE SOYBEAN CODING(81,3) GENE EXPRESSION CASSETTE(16,4) GENE EXPRESSION CASSETTE…	(US11149287) US20210230617 69279206 WHO=EXAMINER SELF=Y (US10233465) US10960085 78949591 WHO=EXAMINER SELF=N CN111118057B 88660297 WHO=EXAMINER SELF=N CAT=Y US10113167 106761882 WHO=APPLICANT SELF=N US10000772 106761882 WHO=APPLICANT SELF=N US10227611 61885333 WHO=APPLICANT SELF=N US10266850 106761882 WHO=APPLICANT SELF=N US10301651 106761882 WHO=APPLICANT SELF=N US10308961 106761882 WHO=APPLICAN…
BR102014027466 AU2020204194 IL-285988 IL-245304 BR102014027466 US11098316 EP3862434 US20210230617 KR102269374 EP3066202 JP6738468 AU2020204194 UA-121459 AU2018201613 JP2019193667 NZ-746567 TWI672378 JP6560205 US20180371478 US10106804 NZ-735257 ZA201602546 MX-358066 CL201801223 CL201801338 CL201801339 CL201801340 RU2016120636 US20180142250 AU2018201613 US9909131 AU2014341934 RU2016120636 NZ-718117…	2015-05-07	Open	(EP3066202) Optimal soybean loci	(EP3066202) As disclosed herein, optimal native genomic loci of soybean plants have been identified that represent best sites for targeted insertion of exogenous sequences.	SASTRY-DENT LAKSHMI CAO ZEHUI SRIRAM SHREEDHARAN WEBB STEVEN R CAMPER DEBRA L AINLEY MICHAEL W	CORTEVA AGRISCIENCE DOW AGROSCIENCES	69279206	EP3066202 B1 2021-03-03 [EP3066202] EP3066202 A4 2017-08-16 [EP3066202] EP3066202 A1 2016-09-14 [EP3066202] EP3862434 A1 2021-08-11 [EP3862434] US11098316 B2 2021-08-24 [US11098316] US20180371478 A1 2018-12-27 [US20180371478] US10106804 B2 2018-10-23 [US10106804] US20180142250 A1 2018-05-24 [US20180142250] US9909131 B2 2018-03-06 [US9909131] US20150128308 A1 2015-05-07 [US20150128308] US202102306…	(EP3862434) SOYBEAN PLANT(100,25) SOYBEAN(100,14) TRANSGENIC PLANT(100,13) TARGET NONGENIC SOYBEAN GENOMIC(100,11) TRANSGENIC PLANT CELL(100,10) SOYBEAN PLANT CELL(100,7) TARGET NONGENIC SOYBEAN(74,11) RECOMBINANT SEQUENCE(32,19) TARGETED TRANSGENE INTEGRATION(32,1) SOYBEAN GENOMIC(29,60) PURIFIED NONGENIC SOYBEAN GENOMIC(29,7) NONGENIC SEQUENCE(24,47) ZINC FINGER TARGET SITE(22,4) SOYBEAN PLANT …	Biotechnology Food chemistry Organic fine chemistry Other special machines	C12N-015/87	C12N-015/82/13	(EP3862434) US (EP3066202) US (EP3066202) US (EP3066202) US (US20180371478) US (US11098316) US (US20210230617) US (US20180142250) US (US10106804) US (US20150128308) US (WO201566643) US (RU2016120636) US (IL-285988) US (IL-245304) US (KR102269374) US (BR102014027466) US (BR102014027466) US (BR102014027466) US (BR102014027466) US (VN--48295) US (CA2926536) US	(EP3066202) US; US; US; US; US; US (EP3066202) US; US; US; US; US; US (EP3066202) US; US; US; US; US; US	(EP3862434) Search Report [Examiner] -WO2011066384 (A1) (Cat. Y) [WO201166384] DOW AGROSCIENCES LLC, et al -WO2009006297 (A2) (Cat. A) [WO200906297] PIONEER HI BRED INT, et al -WO2011022469 (A2) (Cat. A) [WO201122469] DOW AGROSCIENCES LLC, et al -WO2013119770 (A1) (Cat. A) [WO2013119770] DOW AGROSCIENCES LLC -WO2009099580 (A2) (Cat. A) [WO200999580] MONSANTO TECHNOLOGY LLC, et al -US2011185445 (A…	国際公開第2009/099580(WO,A2) -特表2013−511985(JP,A) -特表2013−534417(JP,A) -Dufourmantel, N. et al.,"Generation and analysis of soybean plastid transformants expressing Bacillus thuringiensis Cry1Ab protoxin",Plant Mol. Biol.,2005年,Vol. 58,pp. 659-668 -Schmutz, J. et al.,"Genome sequence of the palaeopolyploid soybean",Nature,2010年,Vol. 463,pp. 178-183	148	39	78	21	(EP3862434) WO2015/066643 (EP3066202) WO2015/066643 (JP6560205) WO2015/066643 (RU2016120636) WO2015/066643 (AU2020204194) WO2015/066643 (AU2018201613) WO2015/066643 (NZ-735257) WO2015/066643 (ZA201602546) WO2015/066643 (AU2014341934) WO2015/066643 (NZ-718117) WO2015/066643 (IN201617018589) WO2015/066643 (IL-285988) WO2015/066643 (IL-245304) WO2015/066643 (KR102269374) WO2015/066643 (UA-121459) WO…	2014-11-03	CLKC SOYBEAN PLANT(100,48) SOYBEAN PLANT CELL(100,23) CLKW DAR SOY PLANT(34,2) EXPRESSIVE SOYBEAN CODING(33,1) EXPRESSIVE SOYBEAN CODING(58,1) EXPRESSIVE SOYBEAN CODING(62,2) EXPRESSIVE SOYBEAN CODING(67,2) EXPRESSIVE SOYBEAN CODING(70,2) EXPRESSIVE SOYBEAN CODING(73,2) GENE DNA(34,2) GENE DNA(35,2) GENE EXPRESSION CASSETTE(14,13) GENE EXPRESSION CASSETTE(16,4) GENE EXPRESSION CASSETTE(17,13) GEN…	(US10106804) US10822610 55024493 WHO=APPLICANT SELF=N US11560568 72391623 WHO=APPLICANT SELF=N (US9909131) US9743042 77018311 WHO=EXAMINER SELF=N CAT=103 US20150128307 69280325 WHO=EXAMINER SELF=Y CAT=DBL US20180258438 76037793 WHO=EXAMINER SELF=Y CAT=103 CAT=Y US10113167 106761882 WHO=APPLICANT SELF=N US10000772 106761882 WHO=APPLICANT SELF=N US10227611 61885333 WHO=APPLICANT SELF=N US10266850 1…
IN-449582 NZ-730747 VN--36118B US20220306703 US20220281927 PE202200940 US11286284 PE202200372 PE202200374 PE202200375 US11267849 CU--24570 CU--24571 CN107074974B PH12021500019 PH12021500020 PH12021500021 PH12021500022 AR-118890 AR-118891 AR-118892 AR-118893 AR-118894 CU--24551 ES2864657 ZA202001768 ZA202001769 ZA202001770 ZA202001771 MX2021009317 MX2021009318 MX2021009319 MX2021009320 CU--24541 C…	2016-04-21	Open	(EP3207049) Novel chimeric insecticidal proteins toxic or inhibitory to lepidopteran pests	(EP3207049) Nucleotide sequences are disclosed that encode novel chimeric insecticidal proteins exhibiting Lepidopteran inhibitory activity. Particular embodiments provide compositions and transformed plants, plant parts, and seeds containing the recombinant nucleic acid molecules encoding one or more of the chimeric insecticidal proteins.	BAUM JAMES A CERRUTI THOMAS A DART CRYSTAL L ENGLISH LEIGH H FU XIAORAN GUZOV VICTOR M HOWE ARLENE R MORGENSTERN JAY P ROBERTS JAMES K SALVADOR SARA A WANG JINLING FLASINSKI STANISLAW	MONSANTO TECHNOLOGY	72664823	EP3207049 B1 2021-01-27 [EP3207049] EP3207049 A2 2017-08-23 [EP3207049] EP3715364 A1 2020-09-30 [EP3715364] EP3715363 A1 2020-09-30 [EP3715363] EP3715362 A1 2020-09-30 [EP3715362] EP3715361 A1 2020-09-30 [EP3715361] US11286284 B2 2022-03-29 [US11286284] US20200040044 A1 2020-02-06 [US20200040044] US11267849 B2 2022-03-08 [US11267849] US20200277340 A1 2020-09-03 [US20200277340] US10669317 B2 2020-…	(IN-449582) CHIMERIC INSECTICIDAL PROTEIN(100,169) LEPIDOPTERAN PEST(100,18) HOST CELL(100,7) CRYL CHIMERIC INSECTICIDAL PROTEIN(46,1) FUNCTIONAL CHIMERIC INSECTICIDAL TOXIN(36,1) PARENTAL PROTEIN(30,2) INSECT INHIBITORY PROTEIN(26,6) INSECTICIDAL PROTEIN SEGMENT(26,1) PROTOXIN CAREFUL SELECTION(26,1) TARGET LEPIDOPTERAN PEST SPECIES(26,1) AGRONOMIC ISSUE(24,1) GRIM FORECAST(24,1) CHIMERIC PRECUR…	Basic materials chemistry Biotechnology Food chemistry	C07K-014/325	C12N-015/82/86	(EP3207049) US (EP3207049) US (EP3715361) US (EP3715363) US (EP3715362) US (EP3715364) US (US20220306703) US (US20220281927) US (US20200040044) US (US11286284) US (US20200277340) US (US11267849) US (US20180127774) US (US10669317) US (US20180127775) US (US10611806) US (US20180127772) US (US10494408) US (US20180127773) US (US10494409) US (US20170327547) US (US10487123) US (US20160108428) US (US1023…	(EP3207049) US; US; US; US; US; US; US; US; US; US; US; US (EP3207049) US; US; US; US; US; US; US; US; US; US; US; US	(EP3207049) International Search Report [Examiner] -WO9924581 (A2) (Cat. I) [WO9924581] MYCOGEN CORP -WO2014055881 (A1) (Cat. I) [WO201455881] DOW AGROSCIENCES LLC -WO2011075588 (A1) (Cat. I) [WO201175588] DOW AGROSCIENCES LLC, et al -WO2004020636 (A1) (Cat. I) [WO200420636] MONSANTO TECHNOLOGY LLC, et al -WO200119859 (A2) (Cat. X,I) [WO200119859] MONSANTO CO -WO200214517 (A1) (Cat. I) [WO2002145…	GenBank Database,1994年 4月25日,Accession Number AAA22344.1, 参考に本願の配列番号7とのBLAST結果も添付 -BRAVO A. et al.,Microbial Biotechnology,2012年,Vol. 6,p. 17-26 -GenBank Database,2005年 4月18日,Accession Number CAA31951.1 -MAAGD R. A. et al.,APPLIED AND ENVIRONMENTAL MICROBIOLOGY,2000年,Vol. 66, No. 4,p.1559-1563 -GenBank Database,1998年 8月24日,Accession Number AAC32850.1 -GenBank Database,2013年12月31日,Accession Number…	83	39	78	32	(EP3207049) WO2016/061391 (EP3715361) WO2016/061391 (EP3715363) WO2016/061391 (EP3715362) WO2016/061391 (EP3715364) WO2016/061391 (JP6626102) WO2016/061391 (IN-449582) WO2016/061391 (NZ-730747) WO2016/061391 (PH12021500020) WO2016/061391 (PH12021500022) WO2016/061391 (PH12021500019) WO2016/061391 (PH12021500021) WO2016/061391 (ZA201702191) WO2016/061391 (AU2020202394) WO2016/061391 (AU2019203021)…	2015-10-15	CLKW HARVESTING SEED(10,1) HARVESTING SEED(10,2) HARVESTING SEED(10,3) HARVESTING SEED(11,1) HARVESTING SEED(12,1) HARVESTING SEED(13,1) HARVESTING SEED(14,1) HARVESTING SEED(15,3) HARVESTING SEED(18,2) HARVESTING SEED(7,1) HARVESTING SEED(8,2) HARVESTING SEED(9,2) HARVESTING SEED(9,3) RECOMBINANT NUCLEIC ACID(100,1) RECOMBINANT NUCLEIC ACID(100,10) RECOMBINANT NUCLEIC ACID(100,7) RECOMBINANT NUC…	(EP3207049) EP3080277 69614460 WHO=EXAMINER SELF=N (US11286284) WO2022246153 102709822 WHO=EXAMINER SELF=N CAT=A US11267849 72664823 WHO=APPLICANT SELF=Y (US11267849) US11286284 72664823 WHO=APPLICANT SELF=Y WO2022204460 101958619 WHO=APPLICANT SELF=N WO2022204464 101958639 WHO=APPLICANT SELF=N WO2022204466 101958641 WHO=APPLICANT SELF=N WO202377118 104797551 WHO=APPLICANT SELF=N WO2023141540 105…
BR122020001774 BR122020001774 EP3263592 EP3263592 BR112015021556 EP2970403 US20160326545 US9416368 EP2970403 CN105229022 BR112015021556 WO2014165066 WO2014165066 US20140283207	2014-09-18	Open	(EP3263592) Identification of p. pachyrhizi protein effectors and their use in producing asian soybean rust (asr) resistant plants	(EP3263592) The disclosure relates to novel nucleic acids and their encoded polypeptides from ASR and methods of use that enhance the plant's defensive elicitation response.	BROGLIE KAREN E RAIRDAN GREGORY J	CORTEVA AGRISCIENCE DU PONT DE NEMOURS E I DU PONT DE NEMOURS	67450787	EP3263592 B1 2019-08-07 [EP3263592] EP3263592 A1 2018-01-03 [EP3263592] EP2970403 B1 2017-09-20 [EP2970403] EP2970403 A2 2016-01-20 [EP2970403] US9416368 B2 2016-08-16 [US9416368] US20140283207 A1 2014-09-18 [US20140283207] US20160326545 A1 2016-11-10 [US20160326545] WO2014/165066 A3 2014-11-27 [WO2014165066] WO2014/165066 A2 2014-10-09 [WO2014165066] BR122020001774 B1 2023-03-21 [BR122020001774]…	(EP3263592) ASIAN SOY RUST(100,43) AMINO ACID(100,13) INFECTION(100,9) POLYNUCLEOTIDE ISOLATION(100,7) ASIAN SOYBEAN RUST(100,5) ENHANCING PLANT RESISTANCE(100,4) POLYPEPTIDE ISOLATION(100,2) RESISTANT PLANT(100,2) IDENTIFICATION(100,1) PACHYRHIZI PROTEIN(100,1) INDUCIBLE PROMOTER(72,2) PATHOGEN FUSARIUM MONILIFORME(65,1) ENCODED POLYPEPTIDE(61,1) PLANT DEFENSIVE ELICITATION RESPONSE(57,2) MAIZE …	Biotechnology	C07K-014/37	C12N-015/82/82	(EP3263592) US (EP3263592) US (EP2970403) US (EP2970403) US (US20160326545) US (US20140283207) US (US9416368) US (WO2014165066) US (WO2014165066) US (BR122020001774) US (BR122020001774) US	(EP3263592) US; US (EP3263592) US; US	(EP3263592) Search Report [Examiner] -WO2007016680 (A2) (Cat. A) [WO200716680] UNIV MISSOURI BOARD OF CURATOR, et al -WO2011137414 (A2) (Cat. A) [WO2011137414] UNIV MISSOURI, et al -WO2013001435 (A1) (Cat. A) [WO201301435] BASF PLANT SCIENCE CO GMBH, et al -WO2008017706 (A1) (Cat. A) [WO200817706] BASF PLANT SCIENCE GMBH, et al International Search Report [Examiner] -WO2007016680 (A2) (Cat. A) [W…		37	1	41	5	(EP3263592) WO2014/165066 (EP2970403) WO2014/165066 (BR122020001774) WO2014/165066 (BR112015021556) WO2014/165066 (CN105229022) WO2014/165066	2013-03-13	CLKC GENE SILENCING(21,4) SOYBEAN PLANT CELL(18,2) CLKW ASIAN SOY RUST(100,31) ASIAN SOY RUST(100,33) ASIAN SOY RUST(100,43) ASIAN SOY RUST(100,9) ASIAN SOYBEAN RUST(100,41) ASIAN SOYBEAN RUST RESISTANCE(50,5) ENHANCING PLANT(100,3) ENHANCING PLANT RESISTANCE(100,1) ENHANCING PLANT RESISTANCE(100,2) ENHANCING PLANT RESISTANCE(100,3) ENHANCING PLANT RESISTANCE(100,4) EXPRESSION CASSETTE(24,13) EXP…	(WO2014165066) WO202100878 92216293 WHO=EXAMINER SELF=N CAT=A EP3993610 92216293 WHO=EXAMINER SELF=N CAT=A
US20220090105 AU2022200638 CN113957055 CN113957080 US11225671 AU2016252145 EP3868199 ES2863223 EP3868199 MX2021004678 PT3285566T EP3285566 US20190300890 US20190218563 US10294486 EP3285566 BR112017022442 EP3285566 CN107613761 IN201717039875 MX2017013485 AU2016252145 BR112017022442 WO2016172051 CA2983254 WO2016172051 US20160304891	2016-10-20	Open	(EP3285566) Compositions and methods for altering flowering and plant architecture to improve yield potential	(EP3285566) The present invention provides recombinant DNA constructs, vectors and molecules comprising a polynucleotide sequence encoding a florigenic FT protein operably linked to a vegetative stage promoter, which may also be a meristem-preferred or meristem-specific promoter. Transgenic plants, plant cells and tissues, and plant parts are further provided comprising a polynucleotide sequence …	BROWER-TOLAND BRENT CALDO RICO A DAI SHUNHONG GABBERT KAREN GOLDSHMIDT ALEXANDER HOWELL MIYA D KARUNANANDAA BALASULOJINI MANJUNATH SIVALINGANNA MCDILL BRADLEY W OVADYA DANIEL J PREUSS SASHA RICE ELENA A SAVIDGE BETH SHARMA VIJAY K	MONSANTO TECHNOLOGY	74420576	EP3285566 B1 2021-01-27 [EP3285566] EP3285566 A4 2019-01-09 [EP3285566] EP3285566 A2 2018-02-28 [EP3285566] EP3868199 A3 2021-11-24 [EP3868199] EP3868199 A2 2021-08-25 [EP3868199] US11225671 B2 2022-01-18 [US11225671] US20190300890 A1 2019-10-03 [US20190300890] US10294486 B2 2019-05-21 [US10294486] US20160304891 A1 2016-10-20 [US20160304891] US20220090105 A1 2022-03-24 [US20220090105] US201902185…	(US20220090105) TRANSGENIC PLANT(100,76) FLORIGEN IC FT PROTEIN(100,29) RECOMBINANT DNA CONSTRUCT(100,14) TRANSGENIC CROP PLANT(100,7) PLANT ARCHITECTURE(100,3) IC FT PROTEIN(64,29) VEGETATIVE STAGE PROMOTER(53,21) FLORIGEN IC FT TRANSGENE(42,5) NONPOLAR RESIDUE(41,7) EXPLANT MICROPROJECTILE BOMBARDMENT(39,1) GM FT2A TRANSGENIC EXPRESSION(37,1) NONPOLAR UNCHARGED RESIDUE(35,1) FT PROTEIN SEQUENCE…	Biotechnology Food chemistry Other special machines	C12N-015/82	C12N-015/82/7	(EP3868199) US (EP3868199) US (EP3285566) US (EP3285566) US (EP3285566) US (US20220090105) US (US20190300890) US (US11225671) US (US20190218563) US (US20160304891) US (US10294486) US (WO2016172051) US (WO2016172051) US (CN113957080) US (CN113957055) US (MX2021004678) US (BR112017022442) US (MX2017013485) US (CA2983254) US	(EP3285566) US; US; US; US; US; US; US; US; US; US; US; US; US; US (EP3285566) US; US; US; US; US; US; US; US; US; US; US; US; US; US (EP3285566) US; US; US; US; US; US; US; US; US; US; US; US; US; US	(EP3868199) International Search Report [Examiner] -WO2013192081 (A1) (Cat. X,Y) [WO2013192081] DU PONT, et al -US2005223428 (A1) (Cat. Y) [US20050223428] TORII KEIKO U, et al -US5880330 (A) (Cat. Y) [US5880330] WEIGEL DETLEF, et al -US2010192249 (A1) (Cat. Y) [US20100192249] CREELMAN ROBERT A, et al -US2004031072 (A1) (Cat. A) [US20040031072] LA ROSA THOMAS J, et al Search Report [Examiner] -CN1…	NAN H ET AL.: "GmFT2a and GmFT5a redundantly and differentially regulate flowering through interaction with and upregulation of the bZIP transcription factor GmFDL19 in soybean", 《PLOS ONE》 (Cat. X)	13	8	70	11	(EP3868199) WO2016/172051 (EP3285566) WO2016/172051 (AU2022200638) WO2016/172051 (AU2016252145) WO2016/172051 (IN201717039875) WO2016/172051 (CN113957080) WO2016/172051 (CN113957055) WO2016/172051 (ES2863223) WO2016/172051 (BR112017022442) WO2016/172051 (MX2017013485) WO2016/172051 (CA2983254) WO2016/172051 (CN107613761) WO2016/172051	2016-04-18	CLKW AGROBACTERIUM MEDIATED TRANSFORMATION(18,4) AGROBACTERIUM MEDIATED TRANSFORMATION(21,5) AGROBACTERIUM MEDIATED TRANSFORMATION(22,5) AGROBACTERIUM MEDIATED TRANSFORMATION(23,4) AGROBACTERIUM MEDIATED TRANSFORMATION(24,3) AGROBACTERIUM MEDIATED TRANSFORMATION(26,4) AGROBACTERIUM MEDIATED TRANSFORMATION(31,4) NUMBER SELF LUBRICATING SEED(3,2) RECOMBINANT DNA(31,8) RECOMBINANT DNA CONSTRUCT(100,…	(US10294486) WO201875649 79385762 WHO=EXAMINER SELF=Y CAT=P CAT=Y EP3529261 79385762 WHO=EXAMINER SELF=Y CAT=P CAT=Y CN110438133B 86577303 WHO=EXAMINER SELF=N CAT=A CN110819638 87718124 WHO=EXAMINER SELF=N CAT=A US11408010 90552692 WHO=EXAMINER SELF=N US11555201 79385762 WHO=EXAMINER SELF=Y US11555201 79385762 WHO=APPLICANT SELF=Y US11624071 80748307 WHO=APPLICANT SELF=N (WO2016172051) US11555201…
AR-125200 VN--33582B JP7039493 KR102296563 AU2017284519 AU2017284519 RU2743397 BR112018001306 RU2018141490 RU2018141490 EP3473719 CN106086011B JP2019527042 IN201827045635 ZA201806079 MX2018015213 EP3473719 VN--62325 KR20190003994 AU2017284519 AR-108751 BR112018001306 WO2017215328 UY--37299 CN106086011	2016-11-09	Open	(EP3473719) Nucleic acid sequence for detecting existence of transgenic soybean event dbn9004 in biological sample, kit containing same and detection method therefor	(EP3473719) Provided are a nucleic acid sequence for detecting the existence of a transgenic soybean event DBN9004 in a biological sample, a kit comprising the same and a detection method thereof.	WANG DENGYUAN YU CAIHONG ZHANG CHENGWEI HAN CHAO LI XIAOJIAO JIANG ZIQIN ZHANG LIANGJUN WU ZHUJUN TIAN KANGLE BAO XIAOMING	BEIJIN DARBAYON BIOTECHNOLOGY BEIJING DABEINONG BIOTECHNOLOGY BEIJING DABEINONG TECHNOLOGY BEIJING DBN TECHNOLOGY	74538649	EP3473719 A4 2020-01-15 [EP3473719] EP3473719 A1 2019-04-24 [EP3473719] WO2017/215328 A1 2017-12-21 [WO2017215328] JP7039493 B2 2022-03-22 [JP7039493] JP2019527042 A 2019-09-26 [JP2019527042] RU2743397 C2 2021-02-18 [RU2743397] RU2018141490 A3 2020-07-20 [RU2018141490] RU2018141490 A 2020-07-20 [RU2018141490] VN0033582 B 2022-10-25 [VN--33582B] VN62325 A 2019-03-25 [VN--62325] KR10-2296563 B1 202…	(EP3473719) TRANSGENIC SOYBEAN(100,110) NUCLEIC ACID SEQUENCE(100,83) SOYBEAN PLANT(100,45) CONSECUTIVE NUCLEOTIDE(100,38) PLANT(100,32) GLYPHOSATE HERBICIDE(100,31) NUCLEIC ACID(100,31) BASTA HERBICIDE(100,30) TRANSGENIC SOYBEAN DNA(100,20) A DNA(100,19) HERBICIDE(100,11) PLANT CELL(100,10) GLYPHOSATE RESISTANT WEED(100,6) KIT(100,6) AGRICULTURAL PRODUCT(100,4) COMMODITY(100,4) WEED(100,3) A DNA…	Basic materials chemistry Biotechnology Food chemistry	C12N-005/10	C12Q-001/68/95	(EP3473719) CN; CN (EP3473719) CN; CN (WO2017215328) CN; CN (RU2018141490) CN; CN (RU2743397) CN (UY--37299) CN; CN (VN--62325) CN (KR20190003994) CN; CN (KR102296563) CN (CN106086011B) CN	(EP3473719) CN; CN; CN; CN; CN; CN; CN; CN; CN; CN (EP3473719) CN; CN; CN; CN; CN; CN; CN; CN; CN; CN	(EP3473719) International Search Report [Examiner] -CN106086011 (A) (Cat. P,X) [CN106086011] BEIJING DABEINONG GROUP CO LTD, et al -CN102596984 (A) (Cat. Y,A) [CN102596984] MONSANTO TECHNOLOGY LLC Search Report [Examiner] -CN104878095 (A) (Cat. X,Y) [CN104878095] BEIJING DABEINONG TECH GROUP, et al -CN103725679 (A) (Cat. Y) [CN103725679] BEIJING DABEINONG TECH GROUP, et al -CN106086011 (A) (Cat. …	高畠令王奈, 日本醸造協会誌, vol. 108, no. 3, JPN6020007691, 2013, pages 158 - 163, ISSN: 0004562718 (Cat. Y) -高畠令王奈，日本醸造協会誌，2013年，Vol.108, No.3，p.158-163	16	8	70	14	(EP3473719) WO2017/215328 (JP7039493) WO2017/215328 (RU2743397) WO2017/215328 (AU2017284519) WO2017/215328 (IN201827045635) WO2017/215328 (ZA201806079) WO2017/215328 (BR112018001306) WO2017/215328 (MX2018015213) WO2017/215328 (VN--33582B) WO2017/215328 (KR102296563) WO2017/215328	2016-06-18	CLKC SOYBEAN PLANT(100,50) SOYBEAN PLANT TRANSFORMATION(42,1) CLKW AUTOGENIC SOYBEAN(100,3) BEAN CURD(10,3) BEAN CURD(11,3) BEAN CURD(12,2) BEAN CURD(13,2) BEAN CURD(18,2) CULTIVATING SOY(100,2) CULTURING SOYBEAN PLANT(100,1) GENE ASSOCIATION CONFIRMATION(35,1) GENE LINKAGE(10,2) GENE LINKAGE(11,2) GENE LINKAGE(14,1) GENE LINKAGE(8,2) GLUPHOSINATE RESISTANT TRANSGENIC SOY(47,1) GLUPHOSINATE RESIS…	(WO2017215328) WO202126689 89106247 WHO=EXAMINER SELF=N CAT=A WO202126688 89684846 WHO=EXAMINER SELF=N CAT=A EP4012028 89684846 WHO=EXAMINER SELF=N CAT=A CN112831584B 94187923 WHO=EXAMINER SELF=N (IN201827045635) CN116640880B 106248155 WHO=EXAMINER SELF=N (CN106086011B) WO2017215328 74538649 WHO=EXAMINER SELF=Y CAT=P CAT=X EP3473719 74538649 WHO=EXAMINER SELF=Y CAT=P CAT=X CAT=X CAT=P CN111247255…
US20230159946 JP7241683 JP2023011870 US11555201 UA-126472 MX2022007427 RU2775653 RU2019115133 RU2019115133 EP3529261 JP2019536443 MX2019004610 EP3529261 IN201917019701 CO2019005085 CN110072882 BR112019007964 BR112019007964 UY--37446 CA3040328 WO201875649 US20180105819	2018-04-19	Open	(EP3529261) Compositions and methods for altering flowering and plant architecture to improve yield potential	(EP3529261) The present invention provides recombinant DNA constructs, vectors and molecules useful for attenuating and/or refining the expression of a florigenic FT gene or transgene using targeting sequences of small RNA molecules. Transgenic plants, plant cells and tissues, and plant parts comprising the recombinant constructs, vectors, and molecules are also provided. Transgenic plants compri…	BROWER-TOLAND BRENT DAI SHUNHONG GABBERT KAREN GOLDSHMIDT ALEXANDER HOWELL MIYA MCDILL BRAD OVADYA DAN SAVIDGE BETH SHARMA VIJAY	MONSANTO TECHNOLOGY	79385762	EP3529261 A4 2020-04-15 [EP3529261] EP3529261 A1 2019-08-28 [EP3529261] US11555201 B2 2023-01-17 [US11555201] US20180105819 A1 2018-04-19 [US20180105819] US20230159946 A1 2023-05-25 [US20230159946] WO2018/075649 A1 2018-04-26 [WO201875649] JP7241683 B2 2023-03-17 [JP7241683] JP2019536443 A 2019-12-19 [JP2019536443] JP2023011870 A 2023-01-24 [JP2023011870] RU2775653 C2 2022-07-06 [RU2775653] RU201…	(US20230159946) TRANSGENIC PLANT(100,41) FLORIGEN IC FT PROTEIN(100,32) RECOMBINANT DNA CONSTRUCT(100,15) PLANT ARCHITECTURE(100,2) PLANT EXPRESSIBLE PROMOTER(93,27) IC FT PROTEIN(65,32) MRNA TRANSCRIPT(45,8) VEGETATIVE STAGE PROMOTER(35,23) NONPOLAR RESIDUE(34,7) FT TRANSGENE(32,93) NONPOLAR UNCHARGED RESIDUE(30,1) FLORIGEN IC FT(29,2) TRANSCRIBABLE DNA SEQUENCE(28,74) CONSECUTIVE NUCLEOTIDE(28,…	Biotechnology Food chemistry	C12N-015/82	C12N-015/82/7	(EP3529261) US (EP3529261) US (US20230159946) US (US20180105819) US (US11555201) US (WO201875649) US (RU2019115133) US (RU2775653) US (MX2022007427) US (UY--37446) US (CA3040328) US (CN110072882) US	(EP3529261) US; US; US; US; US; US; US; US; US (EP3529261) US; US; US; US; US; US; US; US; US	(EP3529261) International Search Report [Examiner] -US2010333232 (A9) (Cat. Y) [US20100333232] AMASINO RICHARD MARK, et al -US2005223428 (A1) (Cat. Y) [US20050223428] TORII KEIKO U, et al -US2016017347 (A1) (Cat. A) [US20160017347] ALLEN STEPHEN M, et al -US2016304891 (A1) (Cat. P,Y) [US20160304891] BROWER-TOLAND BRENT, et al (US11555201) Search Report [Examiner] -US10294486 (B2) [US10294486] BRO…	辻 寛之 ほか: "花成ホルモン“フロリゲン”の構造と機能", 領域融合レビュー[ONLINE], JPN6021044698, ISSN: 0004638400 (Cat. A) -Yeoh, C. C. et al.，Developing a method for customized induction of flowering，BMC Biotechnol.，2011年，Vol. 11:36，pp. 1-11 -McGarry, R. C. et al. ，Phloem-mobile signals affecting flowers: applications for crop breeding，Trends Plant Sci.，2013年，Vol. 18(4)，pp. 198-206 -辻 寛之 ほか，花成ホルモン“フロリゲン”の構造と機能，領域融合レビュー[online]…	35	12	62	13	(EP3529261) WO2018/075649 (JP2023011870) WO2018/075649 (JP7241683) WO2018/075649 (RU2775653) WO2018/075649 (IN201917019701) WO2018/075649 (UA-126472) WO2018/075649 (MX2019004610) WO2018/075649 (CO2019005085) WO2018/075649 (BR112019007964) WO2018/075649 (CA3040328) WO2018/075649 (CN110072882) WO2018/075649	2017-10-18	CLKW EXPRESSION CASSETTE(20,32) EXPRESSION CASSETTE(25,48) EXPRESSION CASSETTE(28,54) EXPRESSION CASSETTE(29,50) EXPRESSION CASSETTE(31,52) EXPRESSION CASSETTE(42,56) EXPRESSION CASSETTE POLYNUCLEOTIDE SEQUENCE(17,2) EXPRESSION CASSETTE POLYNUCLEOTIDE SEQUENCE(20,3) EXPRESSION CASSETTE POLYNUCLEOTIDE SEQUENCE(21,3) EXPRESSION CASSETTE POLYNUCLEOTIDE SEQUENCE(31,4) EXPRESSION CASSETTE POLYNUCLEOTI…	(US11555201) WO2019241392 87017084 WHO=EXAMINER SELF=N CAT=A CN113278627 95724419 WHO=EXAMINER SELF=N CAT=A EP4079839 102291719 WHO=EXAMINER SELF=N CAT=I CN113265418B 95673119 WHO=EXAMINER SELF=N (WO201875649) CN113308478 95825034 WHO=EXAMINER SELF=N CAT=A (JP7241683) CN110587086B 87030447 WHO=EXAMINER SELF=N CAT=A (CN110072882) CN110387376 86424460 WHO=EXAMINER SELF=N CAT=Y CN110438133 86577303 …
US11242539 IN201927029397 EA201991557 JP2020503020 VN--67257 MX2019007592 BR112019012947 CL201901739 US20190345512 EP3559240 PH12019501383 CO2019007826 CN110312804 IL-267433 KR20190095409 BR112019012947 AU2017382330 WO2018119361 UY--37548 CA3046232 WO2018119361	2018-06-28	Open	(EP3559240) Elite event ee-gm4 and methods and kits for identifying such event in biological samples	(EP3559240) The invention provides specific transgenic soybean plants, plant material and seeds, characterized in that these products harbor a specific nematode resistance and herbicide tolerance transformation event at a specific location in the soybean genome. Tools are also provided which allow rapid and unequivocal identification of the event in biological samples.	MOSER HAL BUYSE MAXIM SLABBINCK FILIP BEILINSON VADIM KLEVEN TOM DAUM JULIA AARTSEN WENDY HABEX VEERLE MCCARVILLE MICHAEL	BASF AGRICULTURAL SOLUTIONS SEED BASF ARGICULTURAL SOLUTIONS SEED BAYER CROPSCIENCE	84114231	EP3559240 A1 2019-10-30 [EP3559240] US11242539 B2 2022-02-08 [US11242539] US20190345512 A1 2019-11-14 [US20190345512] WO2018/119361 A9 2019-03-28 [WO2018119361] WO2018/119361 A1 2018-06-28 [WO2018119361] JP2020503020 A 2020-01-30 [JP2020503020] IN201927029397 A 2020-10-02 [IN201927029397] EA201991557 A1 2020-03-02 [EA201991557] VN67257 A 2019-12-25 [VN--67257] MX2019007592 A 2019-12-16 [MX2019007…	(US11242539) EE GM(100,104) SOYBEAN CYST NEMATODE(100,70) SOYBEAN PLANT(100,70) SEED(100,42) PROBE(100,35) NUCLEIC ACID(100,29) HPPD INHIBITOR HERBICIDE(100,24) SOYBEAN(100,22) YIELD(100,16) NEMATODE(100,15) CELL(100,13) SUDDEN DEATH SYNDROME(100,11) IDENTIFICATION(100,8) IRON DEFICIENCY CHLOROSIS(100,8) KIT(100,6) PRIMER PAIR(100,5) REDUCING YIELD LOSS(100,1) SOYBEAN PLANT YIELD(100,1) COMPLEMEN…	Basic materials chemistry Biotechnology Food chemistry	C12N-015/82	C12N-015/82/85	(EP3559240) US (US20190345512) US (US11242539) US (WO2018119361) BE (WO2018119361) US (KR20190095409) US (VN--67257) US (CA3046232) US (CN110312804) US	(EP3559240) US; BE; BE; US; US; US; BE; BE; US	(EP3559240) International Search Report [Examiner] -WO2015138394 (A2) (Cat. I) [WO2015138394] BAYER CROPSCIENCE LP, et al -WO2015135881 (A1) (Cat. I) [WO2015135881] BAYER CROPSCIENCE AG, et al -WO2007147029 (A2) (Cat. X) [WO2007147029] ATHENIX CORP, et al Applicant citations -WO2006130436 (A2) [WO2006130436] MONSANTO TECHNOLOGY LLC, et al -WO2011034704 (A1) [WO201134704] MONSANTO TECHNOLOGY LLC, …	YU,HL等: "Expression of Cry1Ac in transgenic Bt soybean lines and their efficiency in controlling lepidopteran pests", 《PEST MANAGEMENT SCIENCE》 (Cat. A) -RUSCH D.B.等: "1093016047708 Global-Ocean-Sampling_GS-35-01-01-1P5KB marine metagenome genomic clone 1061002524694 5", genomic survey sequence", 《NCBI GENBANK》 (Cat. X)	39	2	19	18	(EP3559240) WO2018/119361 (US11242539) WO2018/119361 (JP2020503020) WO2018/119361 (IN201927029397) WO2018/119361 (PH12019501383) WO2018/119361 (AU2017382330) WO2018/119361 (EA201991557) WO2018/119361 (MX2019007592) WO2018/119361 (BR112019012947) WO2018/119361 (CO2019007826) WO2018/119361 (IL-267433) WO2018/119361 (KR20190095409) WO2018/119361 (VN--67257) WO2018/119361 (CA3046232) WO2018/119361 (C…	2017-12-22	CLKC SOYBEAN PLANT(100,147) CLKW CHIMERIC GENE(19,27) ELITE SOYBEAN TRANSFORMATION(55,1) ELITE SOYBEAN TRANSFORMATION(57,1) ELITE SOYBEAN TRANSFORMATION(64,1) ELITE SOYBEAN TRANSFORMATION(74,1) ELITE TRANSFORMATION(44,1) ELITE TRANSFORMATION(44,4) ELITE TRANSFORMATION(46,3) ELITE TRANSFORMATION(55,5) ERET TRANSFORMATION(64,3) ERYTHROSOY TRANSFORMATION(100,1) FAVA BEAN(29,15) FAVA BEAN NEMATODE(74…	(WO2018119361) WO2019227028 86776472 WHO=EXAMINER SELF=N CAT=P CAT=X EP3810763 86776472 WHO=EXAMINER SELF=N CAT=P CAT=X CAT=X CAT=P CN109576381 84063239 WHO=EXAMINER SELF=N CAT=A
US20230151381 JP2023052098 US11555202 IN201927029394 PH12019501412 JP2020513753 US20200123561 BR112019012499 EA201991554 VN--67854 MX2019007593 EP3559242 CN110382703 CO2019007828 CL201901742 IL-267429 KR20190097191 BR112019012499 AU2017382333 UY--37549 CA3046098 WO2018119364	2018-06-28	Open	(EP3559242) Elite event ee-gm5 and methods and kits for identifying such event in biological samples	(EP3559242) The invention provides specific transgenic soybean plants, plant material and seeds, characterized in that these products harbor a specific nematode resistance and herbicide tolerance transformation event at a specific location in the soybean genome. Tools are also provided which allow rapid and unequivocal identification of the event in biological samples.	MOSER HAL BUYSE MAXIM SLABBINCK FILIP BEILINSON VADIM KLEVEN TOM DAUM JULIA AARTSEN WENDY HABEX VEERLE MCCARVILLE MICHAEL	BASF BASF AGRICULTURAL SOLUTIONS SEED BAYER CROPSCIENCE	80198608	EP3559242 A1 2019-10-30 [EP3559242] US11555202 B2 2023-01-17 [US11555202] US20200123561 A1 2020-04-23 [US20200123561] US20230151381 A1 2023-05-18 [US20230151381] WO2018/119364 A1 2018-06-28 [WO2018119364] JP2023052098 A 2023-04-11 [JP2023052098] JP2020513753 A 2020-05-21 [JP2020513753] IN201927029394 A 2020-10-02 [IN201927029394] PH12019501412 A1 2020-06-08 [PH12019501412] BR112019012499 A2 2020-…	(US20230151381) SOYBEAN PLANT(100,77) PLANT(100,73) SEED(100,39) HPPD INHIBITOR HERBICIDE(100,27) CELL(100,13) PROGENY(100,7) KIT(100,5) HERBICIDE TOLERANCE TRANSFORMATION(65,1) TEMPORAL PHENOTYPIC EXPRESSION(49,1) TOLERANCE TRANSFORMATION(43,1) SOYBEAN FLOUR(33,2) SOYBEAN FLAKE(30,3) TRANSGENIC SOYBEAN PLANT(30,3) RENIFORM NEMATODE(29,4) SOYBEAN GENOME(29,4) BEST STATISTICAL ESTIMATE(28,1) UNEQU…	Analysis of biological materials Basic materials chemistry Biotechnology Food chemistry	C12N-015/82	C12N-015/82/74	(EP3559242) US (US20230151381) US (US20200123561) US (US11555202) US (WO2018119364) BE (KR20190097191) US (VN--67854) US (CA3046098) US (CN110382703) US	(EP3559242) US; BE; BE; US; US; US; BE; BE; US	(EP3559242) International Search Report [Examiner] -WO2015138394 (A2) (Cat. I) [WO2015138394] BAYER CROPSCIENCE LP, et al -WO2015135881 (A1) (Cat. I) [WO2015135881] BAYER CROPSCIENCE AG, et al -WO2007147029 (A2) (Cat. X) [WO2007147029] ATHENIX CORP, et al -US2010269230 (A1) (Cat. X) [US20100269230] FINCHER KAREN L, et al -WO2014043435 (A1) (Cat. X) [WO201443435] BAYER CROPSCIENCE LP, et al Applic…	DATABASE GENBANK, ACCESSION NO. AP011946, NUCLEOTIDE 586189-589192 [ONLINE], 2016.12.15[検索日 202, JPN6022001005, ISSN: 0004684493 (Cat. X)	40	4	61	18	(EP3559242) WO2018/119364 (US11555202) WO2018/119364 (JP2023052098) WO2018/119364 (JP2020513753) WO2018/119364 (IN201927029394) WO2018/119364 (PH12019501412) WO2018/119364 (AU2017382333) WO2018/119364 (BR112019012499) WO2018/119364 (EA201991554) WO2018/119364 (MX2019007593) WO2018/119364 (CO2019007828) WO2018/119364 (IL-267429) WO2018/119364 (KR20190097191) WO2018/119364 (VN--67854) WO2018/119364…	2017-12-22	CLKC SOYBEAN PLANT(100,147) CLKW CHIMERIC GENE(16,29) CHIMERIC GENE(18,26) ELITE SOYBEAN TRANSFORMATION(100,1) ELITE SOYBEAN TRANSFORMATION(36,1) ELITE SOYBEAN TRANSFORMATION(53,1) ELITE SOYBEAN TRANSFORMATION(55,1) ELITE SOYBEAN TRANSFORMATION(57,1) ELITE TRANSFORMATION(44,4) ELITE TRANSFORMATION(46,3) ELITE TRANSFORMATION(52,2) ELITE TRANSFORMATION(53,3) ELITE TRANSFORMATION(55,5) ERYLATE SOY(1…	(US11555202) US11242539 84114231 WHO=EXAMINER SELF=N (WO2018119364) WO2019227036 86776479 WHO=EXAMINER SELF=Y CAT=P CAT=X WO2019227028 86776472 WHO=EXAMINER SELF=Y CAT=P CAT=X EP3810763 86776472 WHO=EXAMINER SELF=Y CAT=P CAT=X EP3810762 86776479 WHO=EXAMINER SELF=Y CAT=P CAT=X CAT=X CAT=P (CN110382703) CN110923356B 88043152 WHO=EXAMINER SELF=N CAT=A CN112673095 86776479 WHO=EXAMINER SELF=Y CAT=E
CN110914436B US20230135233 RU2019134559 BR112019020260 CN110914436 EP3604545 CU--24471 MX2019011633 BR112019020260 AR-111206 WO2018177446 CU20170042 CA3057889 WO2018177446	2018-10-04	Open	(EP3604545) Soy plants comprising the transgenic event cigbdt-def1 or cigbis-def5	(EP3604545) The invention discloses a soybean plant, or a part of said plant comprising the transgenic event CIGBDt-Def1 or the transgenic event CIGBIs-Def5, as well as a method for the detection of those events in soybean samples. It also provides a seed from a soybean plant comprising said transgenic events, and products obtained from a plant, or from soybean seeds, comprising one of said event…	SOTO PÉREZ NATACHA ENRIQUEZ OBREGON GIL ALBERTO DELGADO ABAD CELIA ROSABAL AYAN YAMILKA PORTIELES ALVAREZ ROXANA GONZALEZ BLANCO SONIA OCHAGAVIA ROQUE MARIA ELENA REYES MIGOYO ANEISI FERREIRA FABRÉ ALEINES PUJOL FERRER MERARDO HERNÁNDEZ VELÁZQUEZ ABEL	CENTER INGENIERIA GENETICA BIOTECNOLOGIA CENTRO DE INGENIERIA GENETICA & BIOTECHNOLOGICA CENTRO DE INGENIERIA GENETICA & BIOTECNOLOGIA BIOCUBAFARMA SENTRO DE INKHENERIJA KHENETIKA I BIOTEKNOLOKHIJA	81518033	EP3604545 A2 2020-02-05 [EP3604545] US20230135233 A1 2023-05-04 [US20230135233] WO2018/177446 A3 2018-11-15 [WO2018177446] WO2018/177446 A2 2018-10-04 [WO2018177446] RU2019134559 A 2021-04-30 [RU2019134559] CN110914436 B 2023-06-23 [CN110914436B] CN110914436 A 2020-03-24 [CN110914436] CU24471 B1 2020-02-04 [CU--24471] CU20170042 A7 2018-11-06 [CU20170042] BR112019020260 A2 2020-05-12 [BR112019020…	(CN110914436B) SOYBEAN PLANT(100,41) DEOXYRIBONUCLEIC ACID(100,21) SOYBEAN(100,21) FUNGUS(100,15) HERBICIDE GLYPHOSATE(100,15) SOYBEAN CROP(100,7) KIT(100,5) OOMYCETE(100,5) SOYBEAN CROP PLANTING(100,5) SOYBEAN SAMPLE(100,4) SOYBEAN CROP YIELD(100,3) EVENT CIG(100,2) GENOMIC NUCLEIC ACID SAMPLE(100,2) NUCLEIC ACID DETECTION(100,2) NUCLEIC ACID SAMPLE(100,2) MICROORGANISM BRITISH NATIONAL COLLECTI…	Biotechnology Food chemistry	C12N-015/82	C12N-015/82/82	(EP3604545) CU (US20230135233) CU (WO2018177446) CU (WO2018177446) CU (RU2019134559) CU (CA3057889) CU (CN110914436) CU (CN110914436B) CU	(EP3604545) CU; CU; CU; CU; CU; CU; CU; CU; CU; CU; CU	(EP3604545) International Search Report [Examiner] -WO2012051199 (A2) (Cat. X,Y) [WO201251199] MONSANTO TECHNOLOGY LLC, et al -US2016138102 (A1) (Cat. Y) [US20160138102] KIM HYONG HA, et al (US20230135233) Search Report [Examiner] -US2014007267 (A1) [US20140007267] COLE ROBERT H, et al (WO2018177446) International Search Report [Examiner] -WO2012051199 (A2) (Cat. X,Y) [WO201251199] MONSANTO TECHN…	PORTIELES, R. 等,: "NmDef02, a novel antimicrobial gene isolated from Nicotiana megalosiphon confers high-level pathogen resistance under greenhouse and ﬁeld conditions", 《PLANT BIOTECHNOLOGY JOURNAL 》 (Cat. Y) -NmDef02, a novel antimicrobial gene isolated from Nicotiana megalosiphon confers high-level pathogen resistance under greenhouse and ﬁeld conditions;PORTIELES, R. 等，;《Plant Biotechnology J…	2	1	13	10	(EP3604545) WO2018/177446 (US20230135233) WO2018/177446 (RU2019134559) WO2018/177446 (BR112019020260) WO2018/177446 (MX2019011633) WO2018/177446 (CA3057889) WO2018/177446 (CN110914436B) WO2018/177446	2017-03-31	CLKC SOYBEAN PLANT(100,47) CLKW FIELD SOYBEAN(100,1) FIELD SOYBEAN YIELD(100,1) NONTRANSGENIC SOYBEAN PLANT(24,2) NONTRANSGENIC SOYBEAN PLANT(37,2) NONTRANSGENIC SOYBEAN PLANT(41,1) NONTRANSGENIC SOYBEAN PLANT(51,2) NONTRANSGENIC SOYBEAN PLANT(67,2) RUST DISEASE(32,1) SEED(14,6) SOYBEAN(100,16) SOYBEAN(100,17) SOYBEAN(100,19) SOYBEAN(100,21) SOYBEAN(44,17) SOYBEAN CROP(100,10) SOYBEAN CROP(100,6)…	(EP3604545) WO202243559 98936769 WHO=EXAMINER SELF=N CAT=I EP4204571 98936769 WHO=EXAMINER SELF=N CAT=I
US20220042028 US11236351 CA2842835 US11053511 EP3677669 EP3483260 JP2019068806 RU2018100885 KR20180127526 US20180310512 US20180135066 UA-116526 RU2644241 MX-352232 JP2017184747 CN104024403B AU2012286816 BR112014001907 TH-157674 CN105969791 IN2013DN11284 US20150320003 RU2014106985 HK1200188 MX2014001020 ZA201400054 AR--92778 EP2737054 US20140359900 JP2014523750 CN104024403 CL201400194 EP2737054 KR…	2013-01-31	Open	(EP3677669) Production of dha and other lc-pufas in plants	(EP3677669) The invention provides recombinant host organisms genetically modified with a polyunsaturated fatty acid (PUFA) synthase system and one or more accessory proteins that allow for and/or improve the production of PUFAs in the host organism. The present invention also relates to methods of making and using such organisms as well as products obtained from such organisms.	WALSH TERENCE A GACHOTTE DANIEL J MERLO ANN OWENS PARREDY DAYAKAR METZ JAMES BEVAN SCOTT KUNER JERRY	CORTEVA AGRISCIENCE DOW AGROSCIENCES DSM IP ASSETS	94752197	EP3677669 A1 2020-07-08 [EP3677669] EP3483260 A1 2019-05-15 [EP3483260] EP2737054 A4 2014-12-31 [EP2737054] EP2737054 A2 2014-06-04 [EP2737054] US11236351 B2 2022-02-01 [US11236351] US20180135066 A9 2018-05-17 [US20180135066] US20140359900 A1 2014-12-04 [US20140359900] US11053511 B2 2021-07-06 [US11053511] US20180310512 A9 2018-11-01 [US20180310512] US20150320003 A1 2015-11-12 [US20150320003] US2…	(US20220042028) CELL(100,48) TISSUE(100,45) DESCENDANT(100,43) PLANT(100,42) SEED(100,39) SOYBEAN PLANT(100,37) DOCOSAHEXAENOIC ACID(100,14) ALGAL PHOSPHOPANTETHEINYL TRANSFERASE(100,1) PUFAS(100,1) ACCESSORY PROTEIN(46,5) DIACYLGLYCEROL ACYLTRANSFERASE(39,1) RECOMBINANT HOST ORGANISM(39,1) CSVMV PROMOTER(38,2) THRAUSTOCHYTRIUM MICROALGAE(37,1) SYNTHASE(35,121) CODON OPTIMIZED CODING SEQUENCE(33,…	Basic materials chemistry Biotechnology Food chemistry Organic fine chemistry Pharmaceuticals	C12N-015/82	C12N-015/82/43	(EP3677669) US; NL (EP3483260) US; NL (EP2737054) US; NL (EP2737054) US; NL (US20220042028) US; NL (US20140359900) NL; US (US20180135066) NL; US (US11236351) US; NL (US20150320003) US; NL (US20180310512) US; NL (US11053511) US; NL (WO201316546) US; NL (WO201316546) US; NL (RU2018100885) US; NL (RU2014106985) US; NL (KR20180127526) US; NL (BR112014001907) US; NL (CA2842835) US; NL (CA2842835) US; …	(EP3677669) US; US; US; US; US; US; US	(EP3677669) Search Report [Examiner] -WO2007106905 (A2) (Cat. A) [WO2007106905] MARTEK BIOSCIENCES CORP, et al -US2007244192 (A1) (Cat. A) [US20070244192] METZ JAMES G -US2008022422 (A1) (Cat. A) [US20080022422] WEAVER CRAIG A, et al -WO2004071467 (A2) (Cat. I) [WO200471467] DU PONT, et al International Search Report [Examiner] -US2007270494 (A1) (Cat. X) [US20070270494] METZ JAMES G, et al -WO20…	WO 2007106905 A2, 20.09.2007. US 2007244192 A1, 18.10.2007. US 2008022422 A1, 24.01.2008. RU 2311457 C2, 27.11.2007.	43	34	109	21	(EP3677669) WO2013/016546 (EP3483260) WO2013/016546 (EP2737054) WO2013/016546 (US20220042028) WO2011/146524 (US11236351) WO2013/016546 (US11053511) WO2011/146524 (JP2014523750) WO2013/016546 (RU2644241) WO2013/016546 (AU2012286816) WO2013/016546 (IN2013DN11284) WO2013/016546 (ZA201400054) WO2013/016546 (KR20140063617) WO2013/016546 (KR20180127526) WO2013/016546 (UA-116526) WO2013/016546 (MX-35223…	2012-07-25	CLKC SOYBEAN PLANT(100,37) PLANT CELL TRANSFORMATION(40,1) CLKW CASE RECOMBINANT EXPRESSION VECTOR(8,12) EXPRESSION CASSETTE(10,1) EXPRESSION CASSETTE(11,1) EXPRESSION CASSETTE(13,1) EXPRESSION CASSETTE(19,1) EXPRESSION CASSETTE(9,1) EXTRACTING SOYBEAN OIL(20,1) GENETICALLY MODIFIED SOY(10,1) GENETICALLY MODIFIED SOY PLANT(100,59) GENETICALLY MODIFIED SOY PLANT(100,60) GENETICALLY MODIFIED SOYBEA…	(US11236351) WO2017213830 78003256 WHO=EXAMINER SELF=N CAT=Y WO2019240946 86930993 WHO=EXAMINER SELF=N CAT=A EP3469334 78003256 WHO=EXAMINER SELF=N CAT=Y EP3801465 86930993 WHO=EXAMINER SELF=N CAT=A US20220042028 94752197 WHO=EXAMINER SELF=Y US10632211 86930993 WHO=APPLICANT SELF=N (US11053511) US20220042028 94752197 WHO=EXAMINER SELF=Y (WO201316546) WO201581270 69485500 WHO=EXAMINER SELF=Y CAT=X…
US11439152 BR112020007465 BR112020007465 EP3697913 US20200236949 CN111328345 AR-113761 WO201976891 UY--37933 WO201976891	2019-04-25	Open	(EP3697913) Control of hemipteran pests using rna molecules	(EP3697913) Disclosed are double stranded RNA molecules that are toxic to hemipteran insects. In particular, interfering RNA molecules capable of interfering with pest target genes and that are toxic to the target pest are provided. Further, methods of making and using the interfering RNA, for example in transgenic plants or as the active ingredient in a composition, to confer protection from ins…	DEGRAVE LIES BEGHYN MYRIAM NAUDET YANN DE SCHRIJVER LIEN DONOHUE KEVIN V	SYNGENTA PARTICIPATIONS	84276438	EP3697913 A2 2020-08-26 [EP3697913] US11439152 B2 2022-09-13 [US11439152] US20200236949 A1 2020-07-30 [US20200236949] WO2019/076891 A3 2019-08-15 [WO201976891] WO2019/076891 A2 2019-04-25 [WO201976891] BR112020007465 A2 2020-11-17 [BR112020007465] BR112020007465 A0 2020-10-27 [BR112020007465] CN111328345 A 2020-06-23 [CN111328345] AR113761 A1 2020-06-10 [AR-113761] UY37933 A 2019-05-31 [UY--37933]	(US11439152) RIBONUCLEIC ACID(100,139) INTERFERENCE(100,33) HEMIPTERAN PLANT PEST(100,4) HEMIPTERAN PEST(100,3) HEMIPTERAN PEST CONTROL(100,1) ANNEALED COMPLEMENTARY STRAND(94,1) CONTIGUOUS NUCLEOTIDE(93,7) STINK BUG TARGET(75,2) FLAVOBACTERIUM SPP(75,1) PHYLLOPLANE ORGANISM(70,1) SACCHAROMYCES SPP(69,1) STINKBUG PREVENTION(67,1) ERWINIA SPP(64,1) AGRICULTURALLY ACCEPTABLE EARNER(62,1) AUXILIARY …	Basic materials chemistry Biotechnology Food chemistry	A01N-063/60	A01N-063/60	(EP3697913) CH (US20200236949) CH (US11439152) CH (WO201976891) CH (WO201976891) CH (CN111328345) CH	(EP3697913) BE; BE; BE; BE; US	(EP3697913) International Search Report [Examiner] -WO2017106171 (A1) (Cat. X,Y) [WO2017106171] UNIV CALIFORNIA -WO2007083193 (A2) (Cat. Y) [WO200783193] DEVGEN NV, et al -US2013291188 (A1) (Cat. Y) [US20130291188] BOGAERT THIERRY, et al -WO2016100490 (A1) (Cat. A) [WO2016100490] DOW AGROSCIENCES LLC, et al -WO2016060913 (A1) (Cat. A) [WO201660913] DOW AGROSCIENCES LLC -WO2014159829 (A1) (Cat. A)…		49	3	1	7	(EP3697913) WO2019/076891 (US11439152) WO2019/076891 (BR112020007465) WO2019/076891 (CN111328345) WO2019/076891	2018-10-11	CLKC ACTIVE INGREDIENT(23,17) SOYBEAN PLANT(14,7) PLANT CELL TRANSFORMATION(13,1) LEGUME(10,1) EXPRESSION VECTOR(8,1) CLKW ACTIVE INGREDIENT(23,17) ENHANCING CONTROL(6,1) ENHANCING TOLERANCE(21,2) EXPRESSION VECTOR(8,1) GROWER TRANSGENIC SOYBEAN(69,1) INHIBITING EXPRESSION(34,5) INHIBITING EXPRESSION(35,1) INHIBITING EXPRESSION(37,4) LEGUME(10,1) PLANT CELL TRANSFORMATION(13,1) RECOMBINANT VECTOR…	(WO201976891) US20190256851 85769632 WHO=EXAMINER SELF=N CAT=A WO2022128812 100571248 WHO=APPLICANT SELF=N (CN111328345) CN115161306B 102059638 WHO=EXAMINER SELF=N
US20230127734 IN-414355 US11441151 CN114457107 EP3892091 US20200407739 US10774336 AU2015206247 EP3094169 JP2017504332 EP3094169 KR20160104074 CN105916371 IL-246593 IN201617021257 AU2015206247 AR--99116 BR102015000943 CA2933728 US20150203857 WO2015109241 BR102015000943	2015-05-19	Open	(EP3892091) Increased protein expression in plants	(EP3892091) This disclosure concerns synthetic polynucleotides encoding a polypeptide of interest that are particularly well-suited for expression in target plants.	WOOSLEY AARON WORDEN SARAH E	CORTEVA AGRISCIENCE DOW AGROSCIENCES	72799246	EP3892091 A1 2021-10-13 [EP3892091] EP3094169 A4 2017-08-02 [EP3094169] EP3094169 A1 2016-11-23 [EP3094169] US11441151 B2 2022-09-13 [US11441151] US20200407739 A1 2020-12-31 [US20200407739] US10774336 B2 2020-09-15 [US10774336] US20150203857 A1 2015-07-23 [US20150203857] US20230127734 A1 2023-04-27 [US20230127734] WO2015/109241 A1 2015-07-23 [WO2015109241] JP2017504332 A 2017-02-09 [JP2017504332]…	(US20230127734) SYNTHETIC POLYNUCLEOTIDE(100,41) PLANT(100,14) A CELL(100,10) HETEROLOGOUS POLYPEPTIDE(100,4) MAIZE PLANT(100,2) SOYBEAN PLANT(100,2) INCREASING PROTEIN EXPRESSION(100,1) MAIZE PLANT A CELL(100,1) SOYBEAN PLANT A CELL(100,1) NONTRANSLATED SEQUENCE(74,6) INSECTICIDAL POLYPEPTIDE(53,4) TRANSCRIPTION TERMINATION SEQUENCE(52,2) POLYADENYLATION SEQUENCE(48,23) LEPIDOPTERA DRIVER PEST(4…	Basic materials chemistry Biotechnology Food chemistry	C12N-015/82	C12N-015/82/16	(EP3892091) US (EP3094169) US (EP3094169) US (US20230127734) US (US20200407739) US (US11441151) US (US20150203857) US (US10774336) US (WO2015109241) US (CN114457107) US (BR102015000943) US (CA2933728) US	(EP3892091) US; US	(EP3892091) Search Report [Examiner] -US2012266335 (A1) (Cat. X,D,I) [US20120266335] LARRINUA IGNACIO M, et al -US8304605 (B2) (Cat. A) [US8304605] LIRA JUSTIN M, et al -US5689052 (A) (Cat. A) [US5689052] BROWN SHERRI MARIE, et al International Search Report [Examiner] -US2012266335 (A1) (Cat. X) [US20120266335] LARRINUA IGNACIO M, et al -US2003046726 (A1) (Cat. A) [US20030046726] KOZIEL MICHAEL,…		47	7	91	12	(EP3892091) WO2015/109241 (EP3094169) WO2015/109241 (JP2017504332) WO2015/109241 (IN-414355) WO2015/109241 (AU2015206247) WO2015/109241 (CN114457107) WO2015/109241 (KR20160104074) WO2015/109241 (IL-246593) WO2015/109241 (CN105916371) WO2015/109241 (CA2933728) WO2015/109241	2015-01-15	CLKC SOYBEAN PLANT(100,2) SOYBEAN PLANT CELL(100,6) PLANT CELL TRANSFORMATION(4,3) CLKW CELL TRANSFORMATION(21,2) CELL TRANSFORMATION(23,2) CELL TRANSFORMATION(26,7) CELL TRANSFORMATION(45,4) PLANT CELL TRANSFORMATION(4,3) PLANT EXPRESSION(43,4) PLANT EXPRESSION VECTOR(17,1) PLANT EXPRESSION VECTOR(20,2) PLANT EXPRESSION VECTOR(21,2) PLANT EXPRESSION VECTOR(22,2) PLANT EXPRESSION VECTOR(23,2) PLA…	(US11441151) WO2023141464 105886540 WHO=EXAMINER SELF=N CAT=Y US20230127734 72799246 WHO=EXAMINER SELF=Y (US10774336) WO2017176688 82704604 WHO=EXAMINER SELF=N CAT=X EP3439461 82704604 WHO=EXAMINER SELF=N CAT=X CN109068603 82704604 WHO=EXAMINER SELF=N CAT=X US11441151 72799246 WHO=EXAMINER SELF=Y CN110095614 85583994 WHO=EXAMINER SELF=N CAT=A US20230127734 72799246 WHO=EXAMINER SELF=Y US10433557 …
RU2022104321 US20230210075 CN111406117B EP4012028 JP2022543138 ZA202108689 EP4012028 KR20220031927 IN202127051761 AU2019460919 MX2022001092 AR-119616 BR112021009416 BR112021009416 WO202126688 UY--38824 CN111406117	2020-07-10	Open	(EP4012028) Nucleic acid sequence for detecting soybean plant dbn8002 and detection method therefor	(EP4012028) The present invention relates to nucleic acid sequences for detecting soybean plant DBN8002 and detection methods thereof, wherein said nucleic acid sequences comprise SEQ ID NO: 1 or a complementary sequence thereof, and/or SEQ ID NO: 2 or a complementary sequence thereof. The soybean plant DBN8002 of the present invention has good resistance against Lepidoptera insects as well as go…	HAN CHAO YU CAIHONG XIE XIANGTING WANG DENGYUAN YANG SHUJING CUI GUANGDONG KANG YUEJING BAO XIAOMING	BEIJIN DARBAYON BIOTECHNOLOGY BEIJING DABEINONG BIOTECHNOLOGY BEIJING DBN TECHNOLOGY	89684846	EP4012028 A4 2023-05-03 [EP4012028] EP4012028 A1 2022-06-15 [EP4012028] US20230210075 A1 2023-07-06 [US20230210075] WO2021/026688 A1 2021-02-18 [WO202126688] JP2022543138 A 2022-10-07 [JP2022543138] RU2022104321 A 2023-09-11 [RU2022104321] CN111406117 B 2023-06-30 [CN111406117B] CN111406117 A 2020-07-10 [CN111406117] ZA202108689 B 2022-09-28 [ZA202108689] KR10-2022-0031927 A 2022-03-14 [KR2022003…	(EP4012028) TRANSGENIC SOYBEAN(100,121) NUCLEIC ACID SEQUENCE(100,103) SOYBEAN PLANT(100,45) GLUFOSINATE(100,28) INSECT(100,20) SOYBEAN PLANT DETECTION(100,16) HERBICIDE TOLERANT SOYBEAN PLANT(100,5) AGRICULTURAL PRODUCT(100,4) COMMODITY(100,4) HERBICIDE(100,3) WEED(100,3) INSECT INVASION(100,2) CONSECUTIVE NUCLEOTIDE(94,18) HERBICIDE TOLERANT TRANSGENIC SOYBEAN(85,1) TRANSGENIC SOYBEAN PLANT(74,…	Basic materials chemistry Biotechnology Food chemistry Other special machines	C12N-015/11	A01H-005/10	(EP4012028) CN (US20230210075) CN (WO202126688) CN (RU2022104321) CN (KR20220031927) CN (CN111406117) CN (CN111406117B) CN	(EP4012028) CN; CN; CN; CN; CN; CN; CN; CN	(EP4012028) International Search Report [Examiner] -CN106119245 (A) (Cat. A) [CN106119245] BEIJING DABEINONG GROUP CO LTD, et al -WO2017215327 (A1) (Cat. A) [WO2017215327] BEIJING DABEINONG TECH GROUP, et al -WO2017215328 (A1) (Cat. A) [WO2017215328] BEIJING DABEINONG TECH GROUP, et al -WO2014201235 (A2) (Cat. A) [WO2014201235] MONSANTO TECHNOLOGY LLC -CN105567682 (A) (Cat. A) [CN105567682] JILIN…	JOSEP CASACUBERTA ET AL.: "Risk assessment of new sequencing information on genetically modified soybean event 305423", 《EFSA J》 (Cat. A) -马阔等: "耐盐转基因大豆事件FA8015旁侧序列分离及定性PCR检测", 《大豆科学》 (Cat. A) -耐盐转基因大豆事件FA8015旁侧序列分离及定性PCR检测;马阔等;《大豆科学》;20181231;第37卷(第6期);第854-859页 (Cat. A) -Risk assessment of new sequencing information on genetically modified soybean event 305423;Josep Casacuberta et al.;《EFSA J》;…	8	4	28	14	(EP4012028) WO2021/026688 (US20230210075) WO2021/026688 (JP2022543138) WO2021/026688 (RU2022104321) WO2021/026688 (ZA202108689) WO2021/026688 (IN202127051761) WO2021/026688 (AU2019460919) WO2021/026688 (KR20220031927) WO2021/026688 (MX2022001092) WO2021/026688 (AR-119616) WO2021/026688 (BR112021009416) WO2021/026688 (UY--38824) WO2021/026688 (CN111406117B) WO2021/026688	2019-08-09	CLKC SOYBEAN PLANT(100,59) SOYBEAN PLANT CELL(44,10) CLKW AUTOGENIC SOYBEAN(100,1) BEAN CURD(11,3) BEAN CURD(12,4) BEAN CURD(14,3) BEAN CURD(15,3) BEAN CURD(16,2) DEFICIENT SOYBEAN PLANT(29,2) GLUPHOSINATE HERBICIDE RESISTANT SOY(100,3) HERBICIDE RESISTANT SOY(100,2) HERBICIDE TOLERANT SOYBEAN PLANT(100,3) HERBICIDE TOLERANT SOYBEAN PLANT(100,4) HERBICIDE TOLERANT SOYBEAN PLANT(100,5) PROTECTING …	(US20230210075) CN116676417B 106343899 WHO=EXAMINER SELF=N (CN111406117B) CN113151534B 95313752 WHO=EXAMINER SELF=N CN116640880B 106248155 WHO=EXAMINER SELF=N WO2023155193 100973226 WHO=EXAMINER SELF=Y CAT=A
EP4236682 CN116507728 BR112023007757 AU2021369580 BR112023007757 AR-123928 US20220340923 US11359206 CA3198652 WO202294532 US20220127631 US20220127632	2022-04-28	Open	(EP4236682) Leghemoglobin in soybean	(EP4236682) Soybean plants producing soybean seeds comprising leghemoglobin are produced by modifying the genome of the soybean plant. Soybean plants, soybean seeds and soy protein compositions comprising leghemoglobin are provided. Soybean plants, soybean seeds and soy protein compositions comprising leghemoglobin and additionally one or more of high oleic acid, low linolenic acid, high protein,…	CHO HYEON-JE EVERARD JOHN D KINNEY ANTHONY J LIU ZHAN-BIN MEYER KNUT PATTERSON THOMAS G RIPP KEVIN G SHEN BO	PIONEER HI BRED INTERNATIONAL	99731251	EP4236682 A1 2023-09-06 [EP4236682] US11359206 B2 2022-06-14 [US11359206] US20220127632 A1 2022-04-28 [US20220127632] US20220340923 A1 2022-10-27 [US20220340923] US20220127631 A1 2022-04-28 [US20220127631] WO2022/094532 A1 2022-05-05 [WO202294532] CN116507728 A 2023-07-28 [CN116507728] BR112023007757 A2 2023-06-06 [BR112023007757] BR112023007757 A0 2023-05-02 [BR112023007757] AU2021369580 A1 2023…	(EP4236682) LEGHEMOGLOBIN(100,1) SOYBEAN(100,1) (CN116507728) SOYBEAN(100,123) LEGHEMOGLOBIN(100,74) SOY MEAL(100,5) TRANSGENIC SOYBEAN(100,5) GLUTAMYL TRNA REDUCTASE(99,22) RECOMBINANT CONSTRUCT(92,49) SOYBEAN SEED(91,65) SOY HEMOGLOBIN(65,29) GENOMIC MODIFICATION(65,18) LEGHEMOGLOBIN CODING SEQUENCE(64,40) NATIVE LEGHEMOGLOBIN(64,14) MODIFIED LEGHEMOGLOBIN(58,6) BOWMAN BURKE PROTEASE INHIBITOR(…	Biotechnology Food chemistry	A01H-006/54	A01H-006/542	(EP4236682) US (US20220340923) US (US20220127632) US (US20220127631) US (WO202294532) US (BR112023007757) US (CN116507728) US (AR-123928) US (CA3198652) US	(EP4236682) US; US; US; US; US; US; US; US	(EP4236682) International Search Report [Examiner] -US2019292217 (A1) (Cat. X,Y,A) [US20190292217] DAVIS SIMON CHRISTOPHER, et al -WO2015017510 (A1) (Cat. Y) [WO201517510] DU PONT -US2016340411 (A1) (Cat. Y,A) [US20160340411] FRASER RACHEL, et al -US2006053515 (A1) (Cat. A) [US20060053515] GEIGENBERGER PETER, et al -US2019021337 (A1) (Cat. A) [US20190021337] VON MALTZAHN GEOFFREY, et al -US201124…		20	0	9	8	(EP4236682) WO2022/094532 (BR112023007757) WO2022/094532 (AU2021369580) WO2022/094532 (CN116507728) WO2022/094532 (CA3198652) WO2022/094532	2021-10-22	CLKC BEAN(17,2) SOYBEAN PLANT(15,16) CLKW BEAN(13,2) BEAN(17,1) COMPARABLE SOYBEAN(19,1) COMPARABLE SOYBEAN SEED(26,1) CONTROL UNMODIFIED SOYBEAN(21,4) CONTROL UNMODIFIED SOYBEAN(23,3) DOWN REGULATE EXPRESSION(8,1) GENE CODING(13,3) GENE CODING(15,1) GENE CODING(17,3) GENE CODING(18,1) GENE CODING SEQUENCE(15,1) GENE CODING SEQUENCE(8,1) GENE ENCODING(28,4) GENE ENCODING(31,3) GENE REGULATORY SEQ…
KR101552140 KR20150047787	2015-05-06	Open	(KR101552140) Transgenic soybean plant with enhanced tolerance to Soybean mosaic virus and production method thereof	(KR10-1552140) The present invention relates to an enhancing method of tolerance in plants to viral disease by soybean mosaic virus, comprising a step of transforming to a recombinant plant RNAi expression vector containing a helper component-proteinase (HC-Pro) gene derived from the soybean mosaic virus, transforming a resistance enhanced plant to the viral disease by soybean mosaic virus, a see…	JEONG, YOUNG-SU KIM, KOOK - HYUNG KIM, HYE JEONG KIM, MI JIN PARK, JUNG-HOON LEE, JAE-HUN LEE, KI-JUNG JUNG, MIN KYUNG LIM, HYUN HEE YOON, SOO YOUNG	DONG A UNIVERSITY INDUSTRY ACADEMY COOPERATION FOUNDATION	69369110	KR10-1552140 B1 2015-09-10 [KR101552140] KR10-2015-0047787 A 2015-05-06 [KR20150047787]	(KR101552140) SOYBEAN MOSAIC VIRUS(100,26) RNAI(100,18) RECOMBINANT PLANT RNAI(100,16) VIRUS DISEASE(100,10) TRANSGENIC PLANT(100,6) ACCESS RESISTANCE(100,5) SOYBEAN PLANT(100,5) SOYBEAN PLANT CELL(100,3) SOYBEAN TRANSGENIC PLANT(100,3) SOYBEAN PLANT ACCESS RESISTANCE(100,2) ENHANCING RESISTANCE(100,1) PRODUCING SOYBEAN PLANT CELL(100,1) SOY MOSAIC VIRUS INHIBITOR(69,3) AGROBACTERIUM MEDIATED TRA…	Biotechnology Food chemistry	A01H-001/06	A01H-005/00					0	4	0	1		2013-10-25	CLKC ACCESS RESISTANCE(100,5) ENHANCING RESISTANCE(100,6) EXPRESSION VECTOR(100,22) PLANT RESISTANCE ENHANCEMENT(100,5) PRODUCING SOYBEAN PLANT CELL(100,1) RECOMBINANT PLANT(100,19) RECOMBINANT PLANT RNAI(100,19) RNAI(100,18) SOYBEAN MOSAIC VIRUS(100,26) SOYBEAN PLANT(100,5) SOYBEAN PLANT ACCESS RESISTANCE(100,2) SOYBEAN PLANT CELL(100,3) VIRAL DISEASE(100,9) VIRUS DISEASE(100,10) SOY MOSAIC VIRU…	(KR101552140) KR102201400 89100286 WHO=EXAMINER SELF=N KR20200064579 89100286 WHO=EXAMINER SELF=N CN110951755 88110658 WHO=EXAMINER SELF=N CAT=A CN110935036 88069779 WHO=EXAMINER SELF=N CAT=A US11566261 84041726 WHO=APPLICANT SELF=N
KR101784162	2017-10-13	Open	(KR101784162) Novel gene promoting early flowering or maturity in plant and use thereof	(KR10-1784162) The present invention relates to a gene promoting flowering or maturation periods in plants, and a use thereof. More specifically, the present invention relates to a recombinant vector including base sequences represented by sequence number 1 or 2, a method for promoting flowering or maturation periods including a step for suppressing expression of a target gene consisting of base …	SUH, Min Jung KIM,KIL-HYUN MOON, Jung Kyung PARK, JANG HWAN PARK, MYUNG RYUL	REPUBLIC OF KOREA NATIONAL FISHERIES RESEARCH & DEVELOPMENT INSTITUTE	77472185	KR10-1784162 B1 2017-10-13 [KR101784162]	(KR101784162) PLANT(100,38) RECOMBINANT VIGS VECTOR(100,16) MATURATION(100,15) VECTOR(100,11) GENE SILENCING(100,9) PROMOTING FLOWERING PHASE(100,1) FLOWERING(76,27) FLOWERING PROMOTION(70,6) RECOMBINANT VECTOR(69,2) MATURATION PHASE(66,14) TRANSGENIC SOYBEAN(58,1) TRANSGENIC PLANT(55,17) MATURATION PROMOTING(50,2) SEED(25,3) DERIVED RECOMBINANT VIGS VECTOR(24,7) VIGS(23,3) COAT PROTEIN(19,2) SOY…	Biotechnology Food chemistry	C12N-015/82	C12N-015/82/7			(KR101784162) Examiner citations -WO2013 [WO---2013]	GenBank Accession Number XM_006604710 (2015.11.25.)	0	0	0	1		2016-06-28	CLKC GENE SILENCING(100,9) CLKW GENE SILENCING(100,9) RECOMBINANT VIGS VECTOR(100,16) SOYBEAN YELLOW COMMOM MOSAIC VIRUS(17,47) IC C12N-015/82 KEYC GENE SILENCING(100,9) BEAN(16,2) AMYLASE RAMY1A TERMINATOR(13,1) AGROBACTERIUM MEDIATED DNA DELIVERY(11,1) AGROBACTERIUM TUMERFACIEN(10,1) NORPHALIN SYNTHASE(9,1) PHASEOLINE TERMINATOR(9,1) HISTONE PROMOTER(8,1) PLANT DIFFERENTIATION(8,1) HETEROLOGOUS…
US10010044	2018-07-03	Open	(US10010044) Soybean cultivar R10-230	(US10010044) A soybean cultivar designated R10-230 is disclosed. The invention relates to the seeds of soybean cultivar R10-230, to the plants of soybean cultivar R10-230, to the plant parts of soybean cultivar R10-230, and to methods for producing progeny of soybean cultivar R10-230. The invention also relates to methods for producing a soybean plant containing in its genetic material one or mor…	CHEN PENGYIN MANJARREZ-SANDOVAL PEDRO ORAZALY MOLDIR WU CHENGJUN FLOREZ-PALACIOS LILIANA	UNIVERSITY OF ARKANSAS	80391476	US10010044 B1 2018-07-03 [US10010044]	(US10010044) SOYBEAN CULTIVAR(100,96) DESIRED TRAIT(100,27) SOYBEAN CULTIVAR SEED(100,3) FUNGUS DIAPORTHE PHASEOLORUM VAR(60,1) STEARYL ACP DESATURASE ANTISENSE(55,2) HYBRID SOYBEAN SEED(47,1) SOYBEAN PLANT(42,61) BREEDING CULTIVAR(41,1) TRANSGENIC SOYBEAN PLANT(35,1) ABIOTIC STRESS TOLERANCE(32,2) CARBOHYDRATE METABOLISM MODIFICATION(31,4) VISUAL DISEASE SCORE(31,1) LEVAN SUCRASE(30,3) HERBICIDE…	Biotechnology Food chemistry	A01H-001/02	A01H-005/10	(US10010044) US	(US10010044) US; US; US; US; US	(US10010044) Search Report [Examiner] -US8779248 (B2) [US8779248] YATES JENNIFER L, et al Applicant citations -US5304719 (A) [US5304719] SEGEBART ROBERT L -US5367109 (A) [US5367109] SEGEBART ROBERT L -US5523520 (A) [US5523520] HUNSPERGER MARY H, et al -US5850009 (A) [US5850009] KEVERN THOMAS CRAIG -US5968830 (A) [US5968830] DAN YINGHUI, et al -US9247696 (B2) [US9247696] CHEN PENGYIN, et al		7	1	0	1		2017-03-02	CLKC SOYBEAN PLANT(42,61) VIRAL DISEASE(11,2) CLKW BACTERIAL DISEASE(15,1) DISEASE RESISTANT SOYBEAN PLANT(16,2) FUNGAL DISEASE(10,3) GENE CONFERRING(21,4) HERBICIDE RESISTANT SOYBEAN PLANT(30,2) INSECT RESISTANT SOYBEAN PLANT(28,2) RESULTANT SOYBEAN SEED(23,1) SOYBEAN CULTIVAR(100,96) SOYBEAN CULTIVAR SEED(100,3) SOYBEAN HULL(20,1) SOYBEAN PLANT(42,61) VIRAL DISEASE(11,2) IC C12N-015/82 KEYC AGR…	(US10010044) JP2021522851 87243047 WHO=EXAMINER SELF=N CAT=A
US10039249	2018-08-07	Open	(US10039249) Soybean cultivar 61162227	(US10039249) A soybean cultivar designated 61162227 is disclosed. The invention relates to the seeds of soybean cultivar 61162227, to the plants of soybean cultivar 61162227, to the plant parts of soybean cultivar 61162227, and to methods for producing progeny of soybean cultivar 61162227. The invention also relates to methods for producing a soybean plant containing in its genetic material one o…	EBY WILLIAM H	MONSANTO TECHNOLOGY STINE SEED FARM	80789031	US10039249 B1 2018-08-07 [US10039249]	(US10039249) SOYBEAN CULTIVAR(100,111) SOYBEAN PLANT(100,44) AMERICAN TYPE CULTURE COLLECTION(100,10) SOYBEAN CULTIVAR PLANT(100,7) SINGLE LOCUS(100,6) ACCESSION(100,5) REPRESENTATIVE SEED(100,4) SOYBEAN CULTIVAR SOYBEAN PLANT(100,1) PROGENY PLANT(60,21) HYBRID SOYBEAN SEED(49,3) BREEDING CULTIVAR(36,1) SOYBEAN CULTIVAR GENOME(30,1) TRANSGENIC SOYBEAN PLANT(30,1) VISUAL DISEASE SCORE(27,1) SELFED…	Biotechnology Food chemistry	A01H-001/02	A01H-005/10	(US10039249) US; US	(US10039249) US	(US10039249) Examiner citations -US8143497 (Cat. 102) [US8143497] Search Report [Examiner] -US8143497 (B2) [US8143497] EBY WILLIAM H Applicant citations -US5304719 (A) [US5304719] SEGEBART ROBERT L -US5367109 (A) [US5367109] SEGEBART ROBERT L -US5523520 (A) [US5523520] HUNSPERGER MARY H, et al -US5850009 (A) [US5850009] KEVERN THOMAS CRAIG -US5850019 (A) [US5850019] MAITI INDU B, et al -US5968830…		22	0	0	1		2017-03-29	CLKC SOYBEAN PLANT(100,44) CLKW GENOTYPE SOYBEAN PLANT(19,1) HYBRID SOYBEAN SEED(49,3) INBRED SOYBEAN PLANT(16,1) MUTAGENIZED SOYBEAN PLANT(24,2) REPRESENTATIVE SEED(100,4) SOYBEAN BREEDING(18,1) SOYBEAN CULTIVAR(100,111) SOYBEAN CULTIVAR GENOME(30,1) SOYBEAN CULTIVAR PLANT(100,7) SOYBEAN CULTIVAR SOYBEAN PLANT(100,1) SOYBEAN HULL(17,1) SOYBEAN PLANT(100,44) CPC A01H-001/06 CPCH A01H-001/06 IC A0…
US10053702 US20170029836 AR-100159 WO2015164457	2015-10-29	Open	(US10053702) Plastidic carbonic anhydrase genes for oil augmentation in seeds with increased DGAT expression	(US10053702) Recombinant DNA constructs comprise plastidic carbonic anhydrase coding sequences operably linked to polynucleotides encoding DGAT or transcription factors such as ODP1. These constructs can be used to increase oil content in plants and seeds to levels that are not achieved with DGAT alone. Methods of generating plants containing the constructs and for increasing oil content in the s…	DAMUDE HOWARD GLENN MEYER KNUT RIPP KEVIN G STECCA KEVIN L	CORTEVA AGRISCIENCE DU PONT DE NEMOURS	71201570	US10053702 B2 2018-08-21 [US10053702] US20170029836 A1 2017-02-02 [US20170029836] WO2015/164457 A1 2015-10-29 [WO2015164457] AR100159 A1 2016-09-14 [AR-100159]	(US10053702) SEED(100,71) RECOMBINANT DNA CONSTRUCT(100,42) DIACYLGLYCEROL ACYLTRANSFERASE(100,30) INCREASED OIL CONTENT(100,6) SOYBEAN PLANT(100,5) CARBONIC ANHYDRASE(100,4) OIL AUGMENTATION(100,1) PLASTIDIC CARBONIC ANHYDRASE(100,1) RECOMBINANT CONSTRUCT(97,35) PLASTID IC CARBONIC ANHYDRASE(95,5) HETEROLOGOUS POLYNUCLEOTIDE(82,37) TRANSGENIC SOYBEAN SEED(75,5) TRANSGENIC SOYBEAN PLANT(67,3) CAR…	Biotechnology Food chemistry	C12N-015/82	C12N-015/82/47	(US20170029836) US (US10053702) US (WO2015164457) US	(US20170029836) US; US; US; US (US10053702) US; US; US; US	(US10053702) Applicant citations -US5710365 (A) [US5710365] KERR PHILLIP SCOTT, et al -US6967262 (B2) [US6967262] ALLEN STEPHEN M, et al -US7157621 (B2) [US7157621] ALLEN STEPHEN M, et al -US7294756 (B2) [US7294756] STOOP JOHAN M, et al -US7294759 (B2) [US7294759] ALLEN WILLIAM B, et al -US7323560 (B2) [US7323560] ALLEN STEPHEN M, et al -US7476778 (B2) [US7476778] STOOP JOHAN M, et al -US7524945 …		133	2	0	3	(US10053702) WO2015/164457	2015-04-22	CLKC SOYBEAN PLANT(100,8) CLKW CONTROL SOYBEAN(10,7) CONTROL SOYBEAN(13,5) CONTROL SOYBEAN(9,5) INCREASED SEED OIL CONTENT(3,6) INCREASED SEED OIL CONTENT(4,6) INCREASED SEED OIL CONTENT(4,8) RECOMBINANT CONSTRUCT(71,35) RECOMBINANT CONSTRUCT(95,49) RECOMBINANT CONSTRUCT(97,35) RECOMBINANT DNA(18,9) RECOMBINANT DNA(19,13) RECOMBINANT DNA(25,9) RECOMBINANT DNA CONSTRUCT(100,42) RECOMBINANT DNA CON…	(US10053702) US20180362995 88744334 WHO=EXAMINER SELF=Y CAT=A WO2018160485 81162724 WHO=APPLICANT SELF=N EP3589935 81162724 WHO=APPLICANT SELF=N
US20190037795 US10070614 CN104640439B BR112014030017 US20160032315 CN104640439 BR112014030017 WO2013181411	2013-12-05	Open	(US10070614) Soybean resistant to cyst nematodes	(US10070614) A transgenic soybean resistant to soybean cyst nematode (SCN), or parts thereof, including an artificial DNA construct encoding a serine hydroxymethyltransferase protein (e.g., GmSHMT). Also provided are GmSHMT alleles containing mutations R130P and Y358N along with research and breeding methods and compositions including such.	MEKSEM KHALID LIU SHIMING KANDOTH PRAMOD KAITHERI MITCHUM MELISSA G	BOARD OF TRUSTEES OF UNIVERSITY OF SOUTHERN ILLINOIS SOUTHERN ILLINOIS UNIVERSITY UNIVERSITY OF MISSOURI	61251889	US10070614 B2 2018-09-11 [US10070614] US20160032315 A1 2016-02-04 [US20160032315] US20190037795 A1 2019-02-07 [US20190037795] WO2013/181411 A1 2013-12-05 [WO2013181411] CN104640439 B 2018-05-22 [CN104640439B] CN104640439 A 2015-05-20 [CN104640439] BR112014030017 A2 2017-09-12 [BR112014030017] BR112014030017 A0 2015-03-24 [BR112014030017]	(US20190037795) SOYBEAN CYST NEMATODE(100,94) RESISTANCE(100,32) SOYBEAN PLANT(100,22) SOYBEAN(100,18) GMSHMT ALLELE(100,13) AGRONOMICALLY ELITE SOYBEAN PLANT(100,2) CYST NEMATODE(100,2) DNA PRECURSOR IMBALANCE(89,1) MUTATION R130P(88,1) MUTATION P130R(84,1) ARGININE RESIDUE(72,4) NEMATODE DEATH(68,1) ALTERED DNA SYNTHESIS(61,1) CELL DEFICIENCY(58,1) TRANSGENIC SOYBEAN(54,1) FEEDING CELL KILLING(…	Biotechnology Food chemistry	A01H-006/54	A01H-006/542	(US20190037795) US; US (US20160032315) US; US (US10070614) US; US (WO2013181411) US; US (BR112014030017) US; US	(US20160032315) US; US; US; US (US10070614) US; US; US; US	(US20190037795) Examiner citations -US10070614 (Cat. DBL) (US10070614) Applicant citations -US5378619 (A) [US5378619] ROGERS STEPHEN G -US6054635 (A) [US6054635] BESTWICK RICHARD KEITH, et al -US2002115850 (A1) [US20020115850] CHUNG HWA-JEE, et al -US2008282431 (A1) [US20080282431] DASGUPTA INDRANIL, et al -US2008313776 (A1) [US20080313776] LI ZHONGSEN -US2011083234 (A1) [US20110083234] NGUYEN HE…	SHIMING LIU等: "A soybean cyst nematode resistance gene points to a new mechanism of plant resistance to pathogens", 《NATURE》 (Cat. L) -UMEZAWA T等: "Glycine max cDNA, clone: GMFL01-27-M19", 《NCBI》 (Cat. A) -Shiming Liu等.A soybean cyst nematode resistance gene points to a new mechanism of plant resistance to pathogens.《NATURE》.2012,第492卷第256-262页.;Umezawa T等.Glycine max cDNA, clone: GMFL01-27-M19.《…	10	4	63	4	(US10070614) WO2013/181411 (BR112014030017) WO2013/181411 (CN104640439B) WO2013/181411	2013-05-30	CLKC SOYBEAN PLANT(100,25) CLKW AGRONOMICALLY ELITE SOYBEAN(100,1) AGRONOMICALLY ELITE SOYBEAN(100,2) AGRONOMICALLY ELITE SOYBEAN PLANT(100,1) AGRONOMICALLY ELITE SOYBEAN PLANT(100,2) ASSAYING PROGENY SOYBEAN PLANT(26,2) ASSAYING PROGENY SOYBEAN PLANT(32,1) ASSAYING PROGENY SOYBEAN PLANT(41,1) NON TRANSFORMED CONTROL(2,1) PROGENY SOYBEAN PLANT(16,2) PROGENY SOYBEAN PLANT(52,3) SOYBEAN(100,25) SOY…	(US10070614) CN111850012 91264877 WHO=EXAMINER SELF=N CAT=A (CN104640439B) CN110862996 87849185 WHO=EXAMINER SELF=N CAT=A CN110872593B 87857339 WHO=EXAMINER SELF=N CAT=A CN109337905B 83415384 WHO=EXAMINER SELF=N CAT=A
US10100325 US20160040179	2016-02-11	Open	(US10100325) Method for the production of high saturated, low polyunsaturated soybean oil	(US10100325) Methods of genetically modifying soybean plants to alter the fatty acid properties of the oil are described.	CLEMENTE THOMAS E PARK HYUNWOO CAHOON EDGAR NGUYEN HANH	NUTECH VENTURES	72186422	US10100325 B2 2018-10-16 [US10100325] US20160040179 A1 2016-02-11 [US20160040179]	(US10100325) SOYBEAN OIL(100,15) TRANSGENIC SOYBEAN PLANT(100,14) STEAROYL ACP THIOESTERASE POLYPEPTIDE(100,3) POLYUNSATURATED SOYBEAN OIL(100,2) THIOESTERASE POLYPEPTIDE(63,3) ENDOGENOUS FAD INHIBITING EXPRESSION(49,4) CONSECUTIVE NUCLEOTIDE(48,2) TARGET CONSECUTIVE NUCLEOTIDE(45,1) NONTRANSGENIC SOYBEAN PLANT(41,7) ENDOGENOUS FAD(40,5) ANNEALING RNA SEQUENCE(32,4) DESATURASE NUCLEIC ACID(32,2) …	Biotechnology	C12N-015/82	C12N-015/82/47	(US20160040179) US (US10100325) US	(US20160040179) US; KR; US; US (US10100325) US; KR; US; US	(US10100325) Search Report [Examiner] -US2012102587 (A1) [US20120102587] ANAI TOYOAKI		1	1	0	1		2015-07-31	CLKC SOYBEAN PLANT(100,33) CLKW ENDOGENOUS DELTA INHIBITING EXPRESSION(47,2) ENDOGENOUS FAD INHIBITING EXPRESSION(49,4) ENDOGENOUS FAD INHIBITING EXPRESSION(99,6) INHIBITING EXPRESSION(21,5) INHIBITING EXPRESSION(55,8) NONTRANSGENIC SOYBEAN PLANT(41,7) NONTRANSGENIC SOYBEAN PLANT(59,9) SEED SPECIFIC PROMOTER(15,11) SEED SPECIFIC PROMOTER(15,12) SOYBEAN PLANT(100,33) SOYBEAN PLANT(30,26) TRANSGENI…	(US10100325) WO202276538 99605047 WHO=EXAMINER SELF=Y CAT=X
US10238078	2019-03-26	Open	(US10238078) Soybean cultivar 65352211	(US10238078) A soybean cultivar designated 65352211 is disclosed. The invention relates to the seeds of soybean cultivar 65352211, to the plants of soybean cultivar 65352211, to the plant parts of soybean cultivar 65352211, and to methods for producing progeny of soybean cultivar 65352211. The invention also relates to methods for producing a soybean plant containing in its genetic material one o…	EBY WILLIAM H	MONSANTO TECHNOLOGY STINE SEED FARM	83856009	US10238078 B1 2019-03-26 [US10238078]	(US10238078) SOYBEAN CULTIVAR(100,110) SOYBEAN PLANT(100,44) AMERICAN TYPE CULTURE COLLECTION(100,9) SOYBEAN CULTIVAR PLANT(100,7) SINGLE LOCUS(100,6) ACCESSION(100,4) REPRESENTATIVE SEED(100,3) SOYBEAN CULTIVAR SOYBEAN PLANT(100,1) PROGENY PLANT(63,22) HYBRID SOYBEAN SEED(50,3) BREEDING CULTIVAR(36,1) TRANSGENIC SOYBEAN PLANT(31,1) SOYBEAN CULTIVAR GENOME(30,1) VISUAL DISEASE SCORE(27,1) SELFED …	Food chemistry	A01H-001/06	A01H-006/542	(US10238078) US; US	(US10238078) US	(US10238078) Search Report [Examiner] -US8524989 (B1) [US8524989] EBY WILLIAM H Applicant citations -US6051753 (A) [US6051753] COMAI LUCA, et al -US6660911 (B2) [US6660911] FINCHER KAREN L, et al -US6949696 (B2) [US6949696] FINCHER KAREN L, et al -US7141722 (B2) [US7141722] FINCHER KAREN L, et al -US7608761 (B2) [US7608761] BALEY GEORGE JAMIE, et al -US7632985 (B2) [US7632985] MALVEN MARIANNE, et…		5	0	0	1		2018-08-06	CLKC SOYBEAN PLANT(100,44) CLKW F1 HYBRID SOYBEAN SEED(20,1) GENOTYPE SOYBEAN PLANT(19,1) HYBRID SOYBEAN SEED(50,3) INBRED SOYBEAN PLANT(16,1) MUTAGENIZED SOYBEAN PLANT(25,2) REPRESENTATIVE SEED(100,3) SOYBEAN BREEDING(18,1) SOYBEAN CULTIVAR(100,110) SOYBEAN CULTIVAR GENOME(30,1) SOYBEAN CULTIVAR PLANT(100,7) SOYBEAN CULTIVAR SOYBEAN PLANT(100,1) SOYBEAN HULL(17,1) SOYBEAN PLANT(100,44) CPC A01H-…
US10258008 US20190082644	2019-03-21	Open	(US10258008) Soybean cultivar S170029	(US10258008) A soybean cultivar designated S170029 is disclosed. The invention relates to the seeds of soybean cultivar S170029, to the plants of soybean cultivar S170029, to the plant parts of soybean cultivar S170029, and to methods for producing progeny of soybean cultivar S170029. The invention also relates to methods for producing a soybean plant containing in its genetic material one or mor…	MASON JUSTIN T	M S TECHNOLOGIES	83772631	US10258008 B2 2019-04-16 [US10258008] US20190082644 A1 2019-03-21 [US20190082644]	(US10258008) SOYBEAN CULTIVAR(100,111) SOYBEAN PLANT(100,44) AMERICAN TYPE CULTURE COLLECTION(100,10) SOYBEAN CULTIVAR PLANT(100,7) SINGLE LOCUS(100,6) ACCESSION(100,5) REPRESENTATIVE SEED(100,4) SOYBEAN CULTIVAR SOYBEAN PLANT(100,1) PROGENY PLANT(62,22) HYBRID SOYBEAN SEED(49,3) BREEDING CULTIVAR(36,1) SOYBEAN CULTIVAR GENOME(30,1) TRANSGENIC SOYBEAN PLANT(30,1) VISUAL DISEASE SCORE(27,1) SELFED…	Food chemistry	A01H-001/02	A01H-006/542	(US20190082644) US (US10258008) US	(US20190082644) US (US10258008) US	(US10258008) Search Report [Examiner] -US8592660 (B1) [US8592660] EBY WILLIAM H Examiner citations -US8592660 (B1) (Cat. 102) [US8592660] Applicant citations -US5304719 (A) [US5304719] SEGEBART ROBERT L -US5367109 (A) [US5367109] SEGEBART ROBERT L -US5523520 (A) [US5523520] HUNSPERGER MARY H, et al -US5850009 (A) [US5850009] KEVERN THOMAS CRAIG -US5968830 (A) [US5968830] DAN YINGHUI, et al -US734…		11	2	0	1		2017-09-21	CLKC SOYBEAN PLANT(100,44) CLKW GENOTYPE SOYBEAN PLANT(19,1) HYBRID SOYBEAN SEED(49,3) INBRED SOYBEAN PLANT(16,1) MUTAGENIZED SOYBEAN PLANT(24,2) REPRESENTATIVE SEED(100,4) SOYBEAN BREEDING(18,1) SOYBEAN CULTIVAR(100,111) SOYBEAN CULTIVAR GENOME(30,1) SOYBEAN CULTIVAR PLANT(100,7) SOYBEAN CULTIVAR SOYBEAN PLANT(100,1) SOYBEAN HULL(17,1) SOYBEAN PLANT(100,44) CPC A01H-001/06 CPCH A01H-001/06 IC A0…	(US10258008) US10582677 87499422 WHO=EXAMINER SELF=Y US10631485 87499434 WHO=EXAMINER SELF=Y
US10258009 US20190082645	2019-03-21	Open	(US10258009) Soybean cultivar S170034	(US10258009) A soybean cultivar designated S170034 is disclosed. The invention relates to the seeds of soybean cultivar S170034, to the plants of soybean cultivar S170034, to the plant parts of soybean cultivar S170034, and to methods for producing progeny of soybean cultivar S170034. The invention also relates to methods for producing a soybean plant containing in its genetic material one or mor…	MASON JUSTIN T	M S TECHNOLOGIES	83772630	US10258009 B2 2019-04-16 [US10258009] US20190082645 A1 2019-03-21 [US20190082645]	(US10258009) SOYBEAN CULTIVAR(100,111) SOYBEAN PLANT(100,44) AMERICAN TYPE CULTURE COLLECTION(100,10) SOYBEAN CULTIVAR PLANT(100,7) SINGLE LOCUS(100,6) ACCESSION(100,5) REPRESENTATIVE SEED(100,4) SOYBEAN CULTIVAR SOYBEAN PLANT(100,1) PROGENY PLANT(62,22) HYBRID SOYBEAN SEED(49,3) BREEDING CULTIVAR(36,1) SOYBEAN CULTIVAR GENOME(30,1) TRANSGENIC SOYBEAN PLANT(30,1) VISUAL DISEASE SCORE(27,1) SELFED…	Food chemistry	A01H-001/02	A01H-006/542	(US20190082645) US (US10258009) US	(US20190082645) US (US10258009) US	(US10258009) Search Report [Examiner] -US8193419 (B2) [US8193419] SCHULTZE DENNIS L Examiner citations -US8193419 (B2) (Cat. 102) [US8193419] Applicant citations -US5304719 (A) [US5304719] SEGEBART ROBERT L -US5367109 (A) [US5367109] SEGEBART ROBERT L -US5523520 (A) [US5523520] HUNSPERGER MARY H, et al -US5850009 (A) [US5850009] KEVERN THOMAS CRAIG -US5968830 (A) [US5968830] DAN YINGHUI, et al -U…		10	0	0	1		2017-09-21	CLKC SOYBEAN PLANT(100,44) CLKW GENOTYPE SOYBEAN PLANT(19,1) HYBRID SOYBEAN SEED(49,3) INBRED SOYBEAN PLANT(16,1) MUTAGENIZED SOYBEAN PLANT(24,2) REPRESENTATIVE SEED(100,4) SOYBEAN BREEDING(18,1) SOYBEAN CULTIVAR(100,111) SOYBEAN CULTIVAR GENOME(30,1) SOYBEAN CULTIVAR PLANT(100,7) SOYBEAN CULTIVAR SOYBEAN PLANT(100,1) SOYBEAN HULL(17,1) SOYBEAN PLANT(100,44) CPC A01H-001/06 CPCH A01H-001/06 IC A0…
US10285351 US20190082639	2019-03-21	Open	(US10285351) Soybean cultivar S170023	(US10285351) A soybean cultivar designated S170023 is disclosed. The invention relates to the seeds of soybean cultivar S170023, to the plants of soybean cultivar S170023, to the plant parts of soybean cultivar S170023, and to methods for producing progeny of soybean cultivar S170023. The invention also relates to methods for producing a soybean plant containing in its genetic material one or mor…	MASON JUSTIN T	M S TECHNOLOGIES	83772626	US10285351 B2 2019-05-14 [US10285351] US20190082639 A1 2019-03-21 [US20190082639]	(US10285351) SOYBEAN CULTIVAR(100,110) SOYBEAN PLANT(100,44) AMERICAN TYPE CULTURE COLLECTION(100,10) SOYBEAN CULTIVAR PLANT(100,7) ACCESSION(100,5) SINGLE LOCUS(100,5) REPRESENTATIVE SEED(100,4) SOYBEAN CULTIVAR SOYBEAN PLANT(100,1) PROGENY PLANT(64,22) HYBRID SOYBEAN SEED(51,3) BREEDING CULTIVAR(37,1) SOYBEAN CULTIVAR GENOME(31,1) TRANSGENIC SOYBEAN PLANT(31,1) VISUAL DISEASE SCORE(28,1) SELFED…	Biotechnology Food chemistry	A01H-001/02	A01H-005/10	(US20190082639) US (US10285351) US	(US20190082639) US (US10285351) US	(US10285351) Search Report [Examiner] -US9241470 (B1) [US9241470] MASON JUSTIN T Applicant citations -US5304719 (A) [US5304719] SEGEBART ROBERT L -US5367109 (A) [US5367109] SEGEBART ROBERT L -US5523520 (A) [US5523520] HUNSPERGER MARY H, et al -US5850009 (A) [US5850009] KEVERN THOMAS CRAIG -US5968830 (A) [US5968830] DAN YINGHUI, et al -US7345226 (B2) [US7345226] EBY WILLIAM H -US7642416 (B2) [US76…		10	1	0	1		2017-09-21	CLKC SOYBEAN PLANT(100,44) CLKW GENOTYPE SOYBEAN PLANT(19,1) HYBRID SOYBEAN SEED(51,3) INBRED SOYBEAN PLANT(16,1) MUTAGENIZED SOYBEAN PLANT(25,2) REPRESENTATIVE SEED(100,4) SOYBEAN BREEDING(19,1) SOYBEAN CULTIVAR(100,110) SOYBEAN CULTIVAR GENOME(31,1) SOYBEAN CULTIVAR PLANT(100,7) SOYBEAN CULTIVAR SOYBEAN PLANT(100,1) SOYBEAN HULL(18,1) SOYBEAN PLANT(100,44) CPC A01H-001/06 CPCH A01H-001/06 IC A0…	(US10285351) US11678633 103816726 WHO=APPLICANT SELF=Y
US10292350 US20190082640	2019-03-21	Open	(US10292350) Soybean cultivar S170026	(US10292350) A soybean cultivar designated S170026 is disclosed. The invention relates to the seeds of soybean cultivar S170026, to the plants of soybean cultivar S170026, to the plant parts of soybean cultivar S170026, and to methods for producing progeny of soybean cultivar S170026. The invention also relates to methods for producing a soybean plant containing in its genetic material one or mor…	MASON JUSTIN T	M S TECHNOLOGIES	83772620	US10292350 B2 2019-05-21 [US10292350] US20190082640 A1 2019-03-21 [US20190082640]	(US10292350) SOYBEAN SPUR(100,89) SOYBEAN PLANT(100,44) SOYBEAN(100,34) AMERICAN TYPE CULTURE COLLECTION(100,10) SOYBEAN SPUR PLANT(100,7) ACCESSION(100,5) SINGLE LOCUS(100,5) REPRESENTATIVE SEED(100,4) SOYBEAN SPUR SOYBEAN PLANT(100,1) PROGENY PLANT(76,22) SOYBEAN SPUR SEED(62,1) HYBRID SOYBEAN SEED(60,3) SOYBEAN SPUR REPRESENTATIVE SEED(56,1) SOYBEAN SPUR PRODUCING PROGENY(50,1) BREEDING CULTIV…	Biotechnology Food chemistry	A01H-001/02	A01H-005/10	(US20190082640) US (US10292350) US	(US20190082640) US (US10292350) US	(US10292350) Search Report [Examiner] -US9609833 (B1) [US9609833] EBY WILLIAM H, et al Applicant citations -US5304719 (A) [US5304719] SEGEBART ROBERT L -US5367109 (A) [US5367109] SEGEBART ROBERT L -US5523520 (A) [US5523520] HUNSPERGER MARY H, et al -US5850009 (A) [US5850009] KEVERN THOMAS CRAIG -US5968830 (A) [US5968830] DAN YINGHUI, et al -US7345226 (B2) [US7345226] EBY WILLIAM H -US7642416 (B2)…		12	0	0	1		2017-09-21	CLKC SOYBEAN PLANT(100,44) CLKW GENOTYPE SOYBEAN PLANT(19,1) GENOTYPE SOYBEAN PLANT(23,1) HYBRID SOYBEAN SEED(51,3) HYBRID SOYBEAN SEED(60,3) INBRED SOYBEAN PLANT(16,1) INBRED SOYBEAN PLANT(20,1) MUTAGENIZED SOYBEAN PLANT(25,2) MUTAGENIZED SOYBEAN PLANT(30,2) REPRESENTATIVE SEED(100,4) SOYBEAN(100,34) SOYBEAN BREEDING(19,1) SOYBEAN BREEDING(22,1) SOYBEAN CULTIVAR(100,110) SOYBEAN CULTIVAR GENOME(…
US10294489 US20140380522	2014-12-25	Open	(US10294489) Soybean resistant to cyst nematodes	(US10294489) A transgenic soybean plant or parts thereof, resistant to soybean cyst nematodes, transformed to express Glyma18g02570, Glyma18g02580, or Glyma18g02590, or a variant thereof. Also provided is a method of making such a plant. Also provided is an artificial DNA construct encoding Glyma18g02570, Glyma18g02580, or Glyma18g02590, or a variant thereof.	MEKSEM KHALID LIU SHIMING KANDOTH PRAMOD KAITHERI MITCHUM MELISSA G LIGHTFOOT DAVID	BOARD OF TRUSTEES OF UNIVERSITY OF SOUTHERN ILLINOIS UNIVERSITY OF MISSOURI	68197118	US10294489 B2 2019-05-21 [US10294489] US20140380522 A1 2014-12-25 [US20140380522]	(US10294489) SOYBEAN CYST NEMATODE(100,91) PLANT(100,32) SOYBEAN PLANT(100,23) TRANSGENIC SOYBEAN PLANT(100,20) SOYBEAN(100,13) SEED(100,4) ARTIFICIAL DNA CONSTRUCT(100,3) PROGENY(100,3) CYST NEMATODE(100,1) C163225G MUTATION(65,2) D208E MUTATION(62,2) TRANSCRIPTIONAL TERMINATION SEQUENCE(56,2) AGRONOMICALLY ELITE SOYBEAN PLANT(48,1) TRANSCRIBABLE NUCLEIC ACID(46,9) ARTIFICIAL DNA CONSTRUCT ENCOD…	Biotechnology Food chemistry	C12N-015/82	C12N-015/82/85	(US20140380522) US; US (US10294489) US; US	(US20140380522) US; US; US; US; US; US (US10294489) US; US; US; US; US	(US10294489) Search Report [Examiner] -US2011083234 (A1) [US20110083234] NGUYEN HENRY T, et al -US2013305410 (A1) [US20130305410] BENT ANDREW FARMER, et al Examiner citations -US20130305410 (Cat. 103) [US20130305410] -US20110083234 (Cat. 103) [US20110083234] -US8692064 (Cat. 103) [US8692064] -US86920 (Cat. 103) [US--86920] Applicant citations -US4582788 (A) [US4582788] ERLICH HENRY A -US4683194 (…		43	1	0	1		2014-03-18	CLKC SOYBEAN PLANT(100,35) CLKW CAULIFLOWER MOSAIC VIRUS(10,2) CESTRUM YELLOW LEAF CURLING VIRUS(7,2) CONTROL TRANSGENIC SOYBEAN PLANT(21,3) FACTOR EF1 GENE PROMOTER(19,2) FIGWORT MOSAIC VIRUS(20,2) FIGWORT MOSAIC VIRUS(21,2) RICE TUNGRO BACILLIFORM VIRUS(11,2) RICE TUNGRO BACILLIFORM VIRUS(12,2) SEED(100,4) SOYBEAN(100,15) SOYBEAN CYST NEMATODE(100,91) SOYBEAN CYST NEMATODE(100,99) SOYBEAN PLANT…	(US10294489) WO2021168288 95805971 WHO=EXAMINER SELF=N CAT=X EP4107274 95805971 WHO=EXAMINER SELF=N CAT=X
BR112014010123 US10329579 BR112014010123 US20150322454 BR112014010123 AR--89449 CA2850450 WO201393738	2013-06-27	Open	(US10329579) Genes to enhance disease resistance in crops	(US10329579) The present invention pertains to methods, means and uses of nucleic acids and polypeptides for conferring, modifying or improving plant resistance against fungal infections. Particularly, the invention provides nucleic acids and polypeptides for conferring, modifying or improving plant resistance against fungal infections. The invention also provides vectors, cells and plants. Also,…	SCHULTHEISS HOLGER TRESCH NADINE CONRATH UWE GOELLNER KATHARINA LANGENBACH CASPAR	BASF BASF PLANT SCIENCE BASF SCHWEIZ	45516989	US10329579 B2 2019-06-25 [US10329579] US20150322454 A1 2015-11-12 [US20150322454] WO2013/093738 A1 2013-06-27 [WO201393738] BR112014010123 B1 2021-06-08 [BR112014010123] BR112014010123 A2 2018-12-04 [BR112014010123] BR112014010123 A0 2014-10-21 [BR112014010123] AR089449 A1 2014-08-27 [AR--89449] CA2850450 A1 2013-06-27 [CA2850450]	(US20150322454) PLANT(100,128) PLANT CELL(100,48) TRANSGENIC PLANT(100,46) WILD TYPE(100,31) INFECTION(100,23) WILD TYPE PLANT(100,21) RESISTANCE(100,12) CLASS BASIDIOMYCOTA(100,11) CLASS BASIDIOMYCOTA FUNGUS(100,8) RESISTANCE MODIFIER(100,8) INCREASED RESISTANCE(100,7) TRANSGENIC PLANT CELL(100,4) WILD TYPE PLANT CELL(100,4) CROP(100,1) DISEASE RESISTANCE ENHANCEMENT(100,1) PLANT MODIFYING RESIS…	Biotechnology Food chemistry	A01H-001/00	C12N-015/82/82	(US20150322454) DE; DE; BE; DE; DE (US10329579) DE (WO201393738) DE; CN; CH (BR112014010123) DE (CA2850450) DE	(US20150322454) DE; DE; BE; DE; DE (US10329579) DE; DE; BE; DE; DE	(US10329579) Examiner citations -US20090126046 (Cat. 103) [US20090126046] -WO2006005771 (Cat. 102) [WO200605771] -US4101673 (Cat. 102) [US4101673] -WO2006005771 (Cat. 103) [WO200605771] Search Report [Examiner] -US4101673 (A) [US4101673] CHANG STEPHEN S -US7968765 (B2) [US7968765] FRANKARD VALERIE, et al -US2009126046 (A1) [US20090126046] VALERIE FRANKARD -WO2006005771 (A1) [WO200605771] CROPDESI…		17	11	1	5	(US10329579) WO2013/093738 (BR112014010123) WO2013/093738 (CA2850450) WO2013/093738	2012-12-14	CLKC SOYBEAN PLANT(100,22) SOYBEAN PLANT CELL(100,7) BEAN(15,1) CLKW BEAN(15,1) EXPRESSION CASSETTE(10,3) EXPRESSION CASSETTE(7,3) EXPRESSION CASSETTE(8,3) SEED(100,32) SOY(8,6) SOY OIL(13,3) SOY OIL(5,1) SOY OIL(6,1) SOYBEAN MEAL(11,4) SOYBEAN MEAL(12,4) SOYBEAN MEAL(19,5) SOYBEAN OIL(5,2) SOYBEAN PLANT(100,22) SOYBEAN PLANT CELL(100,7) TRANSGENIC SEED(19,2) TRANSGENIC SEED(21,1) TRANSGENIC SOYB…	(WO201393738) US9688999 46159100 WHO=APPLICANT SELF=Y US9944946 64953191 WHO=APPLICANT SELF=Y US10231397 67109308 WHO=APPLICANT SELF=Y US10329580 61278179 WHO=APPLICANT SELF=Y US10344296 46159086 WHO=APPLICANT SELF=Y US10023875 61277521 WHO=APPLICANT SELF=Y US10066239 61276474 WHO=APPLICANT SELF=Y US10435705 67108944 WHO=APPLICANT SELF=Y US10450582 46159100 WHO=APPLICANT SELF=Y US10462994 6711034…
US10342193 US20180249659	2018-09-06	Open	(US10342193) Soybean cultivar 51110007	(US10342193) A soybean cultivar designated 51110007 is disclosed. The invention relates to the seeds of soybean cultivar 51110007, to the plants of soybean cultivar 51110007, to the plant parts of soybean cultivar 51110007, and to methods for producing progeny of soybean cultivar 51110007. The invention also relates to methods for producing a soybean plant containing in its genetic material one o…	GRAMS PATRICK JOSEPH ARTHUR	MERTEC	81094636	US10342193 B2 2019-07-09 [US10342193] US20180249659 A1 2018-09-06 [US20180249659]	(US10342193) SOYBEAN CULTIVAR(100,110) SOYBEAN PLANT(100,44) AMERICAN TYPE CULTURE COLLECTION(100,10) SOYBEAN CULTIVAR PLANT(100,7) SINGLE LOCUS(100,6) ACCESSION(100,5) REPRESENTATIVE SEED(100,4) SOYBEAN CULTIVAR SOYBEAN PLANT(100,1) PROGENY PLANT(64,22) HYBRID SOYBEAN SEED(51,3) BREEDING CULTIVAR(37,1) SOYBEAN CULTIVAR GENOME(31,1) TRANSGENIC SOYBEAN PLANT(31,1) VISUAL DISEASE SCORE(28,1) SELFED…	Food chemistry	A01H-005/10	A01H-005/10	(US20180249659) US (US10342193) US	(US20180249659) US (US10342193) US	(US10342193) Search Report [Examiner] -US4545146 (A) [US4545146] DAVIS WILLIAM H -US7718853 (B1) [US7718853] MCBROOM ROGER, et al -US8710305 (B2) [US8710305] MCBROOM ROGER L, et al -US9198373 (B2) [US9198373] THRELKELD KEVIN CHRIS, et al -US9338960 (B2) [US9338960] THRELKELD KEVIN CHRIS, et al Applicant citations -US5304719 (A) [US5304719] SEGEBART ROBERT L -US5367109 (A) [US5367109] SEGEBART ROB…		13	0	0	1		2017-03-02	CLKC SOYBEAN PLANT(100,44) CLKW GENOTYPE SOYBEAN PLANT(19,1) HYBRID SOYBEAN SEED(51,3) INBRED SOYBEAN PLANT(16,1) MUTAGENIZED SOYBEAN PLANT(25,2) REPRESENTATIVE SEED(100,4) SOYBEAN BREEDING(19,1) SOYBEAN CULTIVAR(100,110) SOYBEAN CULTIVAR GENOME(31,1) SOYBEAN CULTIVAR PLANT(100,7) SOYBEAN CULTIVAR SOYBEAN PLANT(100,1) SOYBEAN HULL(18,1) SOYBEAN PLANT(100,44) CPC A01H-001/06 CPCH A01H-001/06 KEYC …
US10342205	2019-07-09	Open	(US10342205) Soybean cultivar 66050405	(US10342205) A soybean cultivar designated 66050405 is disclosed. The invention relates to the seeds of soybean cultivar 66050405, to the plants of soybean cultivar 66050405, to the plant parts of soybean cultivar 66050405, and to methods for producing progeny of soybean cultivar 66050405. The invention also relates to methods for producing a soybean plant containing in its genetic material one o…	EBY WILLIAM H	MONSANTO TECHNOLOGY STINE SEED FARM	85066612	US10342205 B1 2019-07-09 [US10342205]	(US10342205) SOYBEAN CULTIVAR(100,110) SOYBEAN PLANT(100,44) AMERICAN TYPE CULTURE COLLECTION(100,9) SOYBEAN CULTIVAR PLANT(100,7) SINGLE LOCUS(100,6) ACCESSION(100,4) REPRESENTATIVE SEED(100,3) SOYBEAN CULTIVAR SOYBEAN PLANT(100,1) PROGENY PLANT(63,22) HYBRID SOYBEAN SEED(50,3) BREEDING CULTIVAR(36,1) TRANSGENIC SOYBEAN PLANT(31,1) SOYBEAN CULTIVAR GENOME(30,1) VISUAL DISEASE SCORE(27,1) SELFED …	Food chemistry	A01H-006/54	A01H-006/542	(US10342205) US; US	(US10342205) US	(US10342205) Search Report [Examiner] -US8063277 (B2) [US8063277] EBY WILLIAM H Applicant citations -US6051753 (A) [US6051753] COMAI LUCA, et al -US6660911 (B2) [US6660911] FINCHER KAREN L, et al -US6949696 (B2) [US6949696] FINCHER KAREN L, et al -US7141722 (B2) [US7141722] FINCHER KAREN L, et al -US7608761 (B2) [US7608761] BALEY GEORGE JAMIE, et al -US7632985 (B2) [US7632985] MALVEN MARIANNE, et…		5	0	0	1		2018-08-06	CLKC SOYBEAN PLANT(100,44) CLKW F1 HYBRID SOYBEAN SEED(20,1) GENOTYPE SOYBEAN PLANT(19,1) HYBRID SOYBEAN SEED(50,3) INBRED SOYBEAN PLANT(16,1) MUTAGENIZED SOYBEAN PLANT(25,2) REPRESENTATIVE SEED(100,3) SOYBEAN BREEDING(18,1) SOYBEAN CULTIVAR(100,110) SOYBEAN CULTIVAR GENOME(30,1) SOYBEAN CULTIVAR PLANT(100,7) SOYBEAN CULTIVAR SOYBEAN PLANT(100,1) SOYBEAN HULL(17,1) SOYBEAN PLANT(100,44) CPC A01H-…
US10342206	2019-07-09	Open	(US10342206) Soybean cultivar 60390131	(US10342206) A soybean cultivar designated 60390131 is disclosed. The invention relates to the seeds of soybean cultivar 60390131, to the plants of soybean cultivar 60390131, to the plant parts of soybean cultivar 60390131, and to methods for producing progeny of soybean cultivar 60390131. The invention also relates to methods for producing a soybean plant containing in its genetic material one o…	EBY WILLIAM H	MONSANTO TECHNOLOGY STINE SEED FARM	85066631	US10342206 B1 2019-07-09 [US10342206]	(US10342206) SOYBEAN CULTIVAR(100,109) SOYBEAN PLANT(100,44) AMERICAN TYPE CULTURE COLLECTION(100,9) SOYBEAN CULTIVAR PLANT(100,7) SINGLE LOCUS(100,6) ACCESSION(100,4) REPRESENTATIVE SEED(100,3) SOYBEAN CULTIVAR SOYBEAN PLANT(100,1) PROGENY PLANT(64,22) HYBRID SOYBEAN SEED(51,3) BREEDING CULTIVAR(37,1) SOYBEAN CULTIVAR GENOME(31,1) TRANSGENIC SOYBEAN PLANT(31,1) VISUAL DISEASE SCORE(28,1) SELFED …	Food chemistry	A01H-001/06	A01H-006/542	(US10342206) US; US	(US10342206) US	(US10342206) Search Report [Examiner] -US8735686 (B1) [US8735686] EBY WILLIAM H -US9930857 (B1) [US9930857] EBY WILLIAM H Applicant citations -US5850019 (A) [US5850019] MAITI INDU B, et al -US6051753 (A) [US6051753] COMAI LUCA, et al -US6660911 (B2) [US6660911] FINCHER KAREN L, et al -US6949696 (B2) [US6949696] FINCHER KAREN L, et al -US7141722 (B2) [US7141722] FINCHER KAREN L, et al -US7608761 (…		14	0	0	1		2018-08-06	CLKC SOYBEAN PLANT(100,44) CLKW F1 HYBRID SOYBEAN SEED(20,1) GENOTYPE SOYBEAN PLANT(19,1) HYBRID SOYBEAN SEED(51,3) INBRED SOYBEAN PLANT(16,1) REPRESENTATIVE SEED(100,3) SOYBEAN BREEDING(19,1) SOYBEAN CULTIVAR(100,109) SOYBEAN CULTIVAR GENOME(31,1) SOYBEAN CULTIVAR PLANT(100,7) SOYBEAN CULTIVAR SOYBEAN PLANT(100,1) SOYBEAN HULL(18,1) SOYBEAN PLANT(100,44) CPC A01H-001/06 CPCH A01H-001/06 IC A01H-…
US10349606	2019-07-16	Open	(US10349606) Soybean cultivar 70404329	(US10349606) A soybean cultivar designated 70404329 is disclosed. The invention relates to the seeds of soybean cultivar 70404329, to the plants of soybean cultivar 70404329, to the plant parts of soybean cultivar 70404329, and to methods for producing progeny of soybean cultivar 70404329. The invention also relates to methods for producing a soybean plant containing in its genetic material one o…	MASON JUSTIN T	M S TECHNOLOGIES	85177790	US10349606 B1 2019-07-16 [US10349606]	(US10349606) SOYBEAN CULTIVAR(100,110) SOYBEAN PLANT(100,44) AMERICAN TYPE CULTURE COLLECTION(100,9) SOYBEAN CULTIVAR PLANT(100,7) SINGLE LOCUS(100,6) ACCESSION(100,4) REPRESENTATIVE SEED(100,3) SOYBEAN CULTIVAR SOYBEAN PLANT(100,1) PROGENY PLANT(63,22) HYBRID SOYBEAN SEED(50,3) BREEDING CULTIVAR(36,1) TRANSGENIC SOYBEAN PLANT(31,1) SOYBEAN CULTIVAR GENOME(30,1) VISUAL DISEASE SCORE(27,1) SELFED …	Food chemistry	A01H-001/02	A01H-006/542	(US10349606) US	(US10349606) US	(US10349606) Search Report [Examiner] -US9999190 (B1) [US9999190] MASON JUSTIN T Applicant citations -US5491288 (A) [US5491288] CHAUBET NICOLE, et al -US5510471 (A) [US5510471] LEBRUN MICHEL, et al -US5633448 (A) [US5633448] LEBRUN MICHEL, et al -US5717084 (A) [US5717084] HERRERA-ESTRELLA LUIS, et al -US5728925 (A) [US5728925] HERRERA-ESTRELLA LUIS, et al -US5792930 (A) [US5792930] CHAUBET NICOLE…		13	4	0	1		2018-08-02	CLKC SOYBEAN PLANT(100,44) CLKW F1 HYBRID SOYBEAN SEED(20,1) GENOTYPE SOYBEAN PLANT(19,1) HYBRID SOYBEAN SEED(50,3) INBRED SOYBEAN PLANT(16,1) MUTAGENIZED SOYBEAN PLANT(25,2) REPRESENTATIVE SEED(100,3) SOYBEAN BREEDING(18,1) SOYBEAN CULTIVAR(100,110) SOYBEAN CULTIVAR GENOME(30,1) SOYBEAN CULTIVAR PLANT(100,7) SOYBEAN CULTIVAR SOYBEAN PLANT(100,1) SOYBEAN HULL(17,1) SOYBEAN PLANT(100,44) CPC A01H-…	(US10349606) US10595486 87932180 WHO=EXAMINER SELF=Y US11044873 92861076 WHO=EXAMINER SELF=Y US10993402 92861044 WHO=APPLICANT SELF=Y EP2633863 4085019 WHO=APPLICANT SELF=N EP2799084 4085019 WHO=APPLICANT SELF=N EP2826485 4085019 WHO=APPLICANT SELF=N
US10412922	2019-09-17	Open	(US10412922) Soybean cultivar S170113	(US10412922) A soybean cultivar designated S170113 is disclosed. The invention relates to the seeds of soybean cultivar S170113, to the plants of soybean cultivar S170113, to the plant parts of soybean cultivar S170113, and to methods for producing progeny of soybean cultivar S170113. The invention also relates to methods for producing a soybean plant containing in its genetic material one or mor…	MASON JUSTIN T	M S TECHNOLOGIES	85985306	US10412922 B1 2019-09-17 [US10412922]	(US10412922) SOYBEAN CULTIVAR(100,110) SOYBEAN PLANT(100,44) AMERICAN TYPE CULTURE COLLECTION(100,9) SOYBEAN CULTIVAR PLANT(100,7) SINGLE LOCUS(100,6) ACCESSION(100,4) REPRESENTATIVE SEED(100,3) SOYBEAN CULTIVAR SOYBEAN PLANT(100,1) PROGENY PLANT(63,22) HYBRID SOYBEAN SEED(50,3) BREEDING CULTIVAR(36,1) TRANSGENIC SOYBEAN PLANT(31,1) SOYBEAN CULTIVAR GENOME(30,1) VISUAL DISEASE SCORE(27,1) SELFED …	Food chemistry	A01H-001/02	A01H-006/542	(US10412922) US	(US10412922) US	(US10412922) Search Report [Examiner] -US10231411 (B1) [US10231411] MASON JUSTIN T Applicant citations -US5968830 (A) [US5968830] DAN YINGHUI, et al -US8017756 (B2) [US8017756] DE BEUCKELEER MARC -US8592650 (B2) [US8592650] MASON JUSTIN THOMAS, et al -US8642748 (B2) [US8642748] MASON JUSTIN THOMAS, et al -US8700336 (B2) [US8700336] VAN DEN BULCKE MARC HENRI GERMAIN, et al -US8952142 (B2) [US89521…		6	2	0	1		2018-08-07	CLKC SOYBEAN PLANT(100,44) CLKW F1 HYBRID SOYBEAN SEED(20,1) GENOTYPE SOYBEAN PLANT(19,1) HYBRID SOYBEAN SEED(50,3) INBRED SOYBEAN PLANT(16,1) MUTAGENIZED SOYBEAN PLANT(25,2) REPRESENTATIVE SEED(100,3) SOYBEAN BREEDING(18,1) SOYBEAN CULTIVAR(100,110) SOYBEAN CULTIVAR GENOME(30,1) SOYBEAN CULTIVAR PLANT(100,7) SOYBEAN CULTIVAR SOYBEAN PLANT(100,1) SOYBEAN HULL(17,1) SOYBEAN PLANT(100,44) CPC A01H-…	(US10412922) US10925244 92672567 WHO=EXAMINER SELF=Y US11730131 103870995 WHO=EXAMINER SELF=N
US10412923	2019-09-17	Open	(US10412923) Soybean cultivar S170047	(US10412923) A soybean cultivar designated S170047 is disclosed. The invention relates to the seeds of soybean cultivar S170047, to the plants of soybean cultivar S170047, to the plant parts of soybean cultivar S170047, and to methods for producing progeny of soybean cultivar S170047. The invention also relates to methods for producing a soybean plant containing in its genetic material one or mor…	MASON JUSTIN T	M S TECHNOLOGIES	85985305	US10412923 B1 2019-09-17 [US10412923]	(US10412923) SOYBEAN CULTIVAR(100,110) SOYBEAN PLANT(100,44) AMERICAN TYPE CULTURE COLLECTION(100,9) SOYBEAN CULTIVAR PLANT(100,7) SINGLE LOCUS(100,6) ACCESSION(100,4) REPRESENTATIVE SEED(100,3) SOYBEAN CULTIVAR SOYBEAN PLANT(100,1) PROGENY PLANT(63,22) HYBRID SOYBEAN SEED(50,3) BREEDING CULTIVAR(36,1) TRANSGENIC SOYBEAN PLANT(31,1) SOYBEAN CULTIVAR GENOME(30,1) VISUAL DISEASE SCORE(27,1) SELFED …	Food chemistry	A01H-001/02	A01H-006/542	(US10412923) US	(US10412923) US	(US10412923) Search Report [Examiner] -US7271323 (B2) [US7271323] ROACH MICHAEL THOMAS, et al Applicant citations -US5968830 (A) [US5968830] DAN YINGHUI, et al -US8017756 (B2) [US8017756] DE BEUCKELEER MARC -US8367898 (B2) [US8367898] SCHULTZE DENNIS L -US8592650 (B2) [US8592650] MASON JUSTIN THOMAS, et al -US8642748 (B2) [US8642748] MASON JUSTIN THOMAS, et al -US8700336 (B2) [US8700336] VAN DEN …		7	0	0	1		2018-08-07	CLKC SOYBEAN PLANT(100,44) CLKW F1 HYBRID SOYBEAN SEED(20,1) GENOTYPE SOYBEAN PLANT(19,1) HYBRID SOYBEAN SEED(50,3) INBRED SOYBEAN PLANT(16,1) MUTAGENIZED SOYBEAN PLANT(25,2) REPRESENTATIVE SEED(100,3) SOYBEAN BREEDING(18,1) SOYBEAN CULTIVAR(100,110) SOYBEAN CULTIVAR GENOME(30,1) SOYBEAN CULTIVAR PLANT(100,7) SOYBEAN CULTIVAR SOYBEAN PLANT(100,1) SOYBEAN HULL(17,1) SOYBEAN PLANT(100,44) CPC A01H-…
US10433520	2019-10-08	Open	(US10433520) Soybean cultivar S170049	(US10433520) A soybean cultivar designated S170049 is disclosed. The invention relates to the seeds of soybean cultivar S170049, to the plants of soybean cultivar S170049, to the plant parts of soybean cultivar S170049, and to methods for producing progeny of soybean cultivar S170049. The invention also relates to methods for producing a soybean plant containing in its genetic material one or mor…	MASON JUSTIN T	M S TECHNOLOGIES	86207301	US10433520 B1 2019-10-08 [US10433520]	(US10433520) SOYBEAN CULTIVAR(100,110) SOYBEAN PLANT(100,44) AMERICAN TYPE CULTURE COLLECTION(100,9) SOYBEAN CULTIVAR PLANT(100,7) SINGLE LOCUS(100,6) ACCESSION(100,4) REPRESENTATIVE SEED(100,3) SOYBEAN CULTIVAR SOYBEAN PLANT(100,1) PROGENY PLANT(63,22) HYBRID SOYBEAN SEED(50,3) BREEDING CULTIVAR(36,1) TRANSGENIC SOYBEAN PLANT(31,1) SOYBEAN CULTIVAR GENOME(30,1) VISUAL DISEASE SCORE(27,1) SELFED …	Food chemistry	A01H-001/02	A01H-006/542	(US10433520) US	(US10433520) US	(US10433520) Search Report [Examiner] -US9681626 (B1) [US9681626] WILEY HUNT B Applicant citations -US5968830 (A) [US5968830] DAN YINGHUI, et al -US8017756 (B2) [US8017756] DE BEUCKELEER MARC -US8203035 (B2) [US8203035] SCHULTZE DENNIS L -US8592650 (B2) [US8592650] MASON JUSTIN THOMAS, et al -US8642748 (B2) [US8642748] MASON JUSTIN THOMAS, et al -US8700336 (B2) [US8700336] VAN DEN BULCKE MARC HEN…		7	2	0	1		2018-08-07	CLKC SOYBEAN PLANT(100,44) CLKW F1 HYBRID SOYBEAN SEED(20,1) GENOTYPE SOYBEAN PLANT(19,1) HYBRID SOYBEAN SEED(50,3) INBRED SOYBEAN PLANT(16,1) MUTAGENIZED SOYBEAN PLANT(25,2) REPRESENTATIVE SEED(100,3) SOYBEAN BREEDING(18,1) SOYBEAN CULTIVAR(100,110) SOYBEAN CULTIVAR GENOME(30,1) SOYBEAN CULTIVAR PLANT(100,7) SOYBEAN CULTIVAR SOYBEAN PLANT(100,1) SOYBEAN HULL(17,1) SOYBEAN PLANT(100,44) CPC A01H-…	(US10433520) US11632930 103819029 WHO=APPLICANT SELF=Y US11659805 103772109 WHO=APPLICANT SELF=Y
US10435701 US20180037899 US20140283211	2014-09-18	Open	(US10435701) Methods and compositions for plant pest control	(US10435701) Provided are methods and compositions to improve fungal disease resistance and/or nematode resistance in various crop plants. Also provided are combinations of compositions and methods to improve fungal disease resistance and/or nematode resistance in various crop plants.	CRAWFORD MICHAEL J GASPER MICHELLE L LI XIANGQIAN SHORTT BARRY J WILLIAMS DERYCK JEREMY	MONSANTO TECHNOLOGY	67450791	US10435701 B2 2019-10-08 [US10435701] US20180037899 A1 2018-02-08 [US20180037899] US20140283211 A1 2014-09-18 [US20140283211]	(US10435701) SOYBEAN PLANT(100,13) DISEASE RESISTANCE(100,9) NEMATODE DISEASE RESISTANCE(100,8) EXOGENOUS DSRNA(100,5) PLANT PEST CONTROL(100,1) ENDOGENOUS SOYBEAN SUPPRESSION(82,2) ENDOGENOUS DND SUPPRESSION(62,2) DSRNA(59,24) VIRAL VECTOR(58,6) ENDOGENOUS SOYBEAN(54,2) CONTIGUOUS NUCLEOTIDE(52,21) NONPOLYNUCLEOTIDE HERBICIDAL(49,3) DELETERIOUS PLEOTROPIC(48,1) NONTRANSGENIC SOYBEAN PLANT(45,1) …	Biotechnology	C12N-015/82	C12N-015/82/18	(US20180037899) US (US10435701) US (US20140283211) US	(US20180037899) US; US; US; US; US (US10435701) US; US; US; US; US	(US10435701) Search Report [Examiner] -US2009188005 (A1) [US20090188005] BOUKHAROV ANDREY A, et al -US2013067618 (A1) [US20130067618] ADER DANIEL, et al -US2013333061 (A1) [US20130333061] WU WEI, et al -US2014059714 (A1) [US20140059714] MATARASSO NOA, et al -WO200107596 (A1) [WO200107596] WISCONSIN ALUMNI RES FOUND Applicant citations -US3687808 (A) [US3687808] MERIGAN THOMAS C JR, et al -US38507…		283	9	42	1		2014-03-13	CLKC SOYBEAN PLANT(100,13) CLKW DISEASE RESISTANCE(100,10) DISEASE RESISTANCE(100,9) ENDOGENOUS SOYBEAN(54,2) ENDOGENOUS SOYBEAN(72,3) ENDOGENOUS SOYBEAN DEFENSE(83,2) ENDOGENOUS SOYBEAN SUPPRESSION(42,1) ENDOGENOUS SOYBEAN SUPPRESSION(82,2) NEMATODE DISEASE RESISTANCE(100,8) NEMATODE DISEASE RESISTANCE(100,9) NONTRANSGENIC SOYBEAN PLANT(45,1) SOYBEAN DND(32,3) SOYBEAN PLANT(100,12) SOYBEAN PLANT…	(US10435701) RU2718046 88304338 WHO=EXAMINER SELF=N (US20140283211) US20160330967 70319577 WHO=EXAMINER SELF=Y CAT=DBL EP3289089 72132213 WHO=EXAMINER SELF=N CAT=X US10334848 70319577 WHO=EXAMINER SELF=Y CN107709563 72132213 WHO=EXAMINER SELF=N CAT=A CN111518182 90128245 WHO=EXAMINER SELF=N CAT=A US9840715 78002105 WHO=APPLICANT SELF=Y US9920326 79096607 WHO=APPLICANT SELF=Y US10077451 65083446 W…
CN104994725B US10435705 BR112015017345 US20150361443 CN104994725 AR--95298 BR112015017345 CA2897485 WO2014117990	2014-08-07	Open	(US10435705) Fungal resistant plants expressing HCP6	(US10435705) The present invention relates to a method of increasing resistance against fungal pathogens of the family Phacosporaceae in plants and/or plant cells. This is achieved by increasing the expression of an HCP6 protein or fragment thereof in a plant, plant part and/or plant cell in comparison to wild type plants, wild type plant parts and/or wild type plant cells. Furthermore, the inven…	SCHULTHEISS HOLGER FLACHMANN RALF	BASF PLANT SCIENCE	67108944	US10435705 B2 2019-10-08 [US10435705] US20150361443 A1 2015-12-17 [US20150361443] WO2014/117990 A1 2014-08-07 [WO2014117990] CN104994725 B 2022-07-01 [CN104994725B] CN104994725 A 2015-10-21 [CN104994725] BR112015017345 A2 2017-11-21 [BR112015017345] BR112015017345 A0 2015-08-04 [BR112015017345] AR095298 A1 2015-10-07 [AR--95298] CA2897485 A1 2014-08-07 [CA2897485]	(CN104994725B) PLANT(100,133) TRANSGENIC PLANT(100,44) PLANT CELL(100,40) SOYBEAN RUST(100,33) RESISTANCE(100,27) TRANSGENIC PLANT CELL(100,9) INCREASED RESISTANCE(100,7) ANTIFUNGAL PLANT(100,2) EXOGENOUS NUCLEIC ACID(89,40) HCP(66,166) MESOPHYLLIC PROMOTER(65,2) TRANSCRIPTION TERMINATION SEQUENCE(65,1) RECOMBINANT VECTOR(64,5) PATHOGEN INDUCIBLE PROMOTER(60,2) FAMILY PATHOGEN(58,2) RECOMBINANT V…	Basic materials chemistry Biotechnology Food chemistry	C12N-015/82	C12N-015/82/82	(US20150361443) DE (US10435705) DE (WO2014117990) DE (BR112015017345) DE (CA2897485) DE (CN104994725B) DE	(US20150361443) DE; DE (US10435705) DE; DE	(US10435705) Examiner citations -WO2012023099 (A1) (Cat. 103) [WO201223099] Applicant citations -EP1033405 (A2) [EP1033405] CERES INC -WO2012172498 (A1) [WO2012172498] BASF PLANT SCIENCE CO GMBH, et al -WO2013001435 (A1) [WO201301435] BASF PLANT SCIENCE CO GMBH, et al -WO2013092275 (A2) [WO201392275] BASF PLANT SCIENCE CO GMBH, et al -WO2013093738 (A1) [WO201393738] BASF PLANT SCIENCE CO GMBH, et…	NCBI NP_176044.1: "TIR-NBS-LRR class disease resistance protein [Arabidopsis thaliana]", 《NCBI》 (Cat. Y) -MOHAMMAD HOSSEIN BORHAN ET AL.: "wrr4, a broad-spectrum tir-nb-lrr gene from Arabidopsis that confers white rust resistance in transgenic oilseed brassica crops", 《MOLECULAR PLANT PATHOLOGY》 (Cat. Y) -王友红等: "植物抗病基因及其作用机理", 《植物学通报》 (Cat. A) -杨秀红等: "大豆NBS类抗病相关基因的克隆与序列分析", 《高技术通讯》 (Cat. A) -大豆NB…	60	12	1	6	(US10435705) WO2014/117990 (BR112015017345) WO2014/117990 (CA2897485) WO2014/117990 (CN104994725B) WO2014/117990	2014-01-10	CLKC SOYBEAN PLANT(100,16) SOYBEAN PLANT CELL(100,7) CLKW EXPRESSION CASSETTE(20,13) INCREASED SOYBEAN RUST RESISTANCE(15,1) OBTAINING SEED(28,1) PLANT SEED(4,2) RECOMBINANT VECTOR(100,12) RECOMBINANT VECTOR(100,15) RECOMBINANT VECTOR(100,3) RECOMBINANT VECTOR(100,4) RECOMBINANT VECTOR(100,5) RECOMBINANT VECTOR(64,5) RECOMBINANT VECTOR CONSTRUCT(49,2) RECOMBINANT VECTOR CONSTRUCT(55,3) SEED(32,10…	(WO2014117990) WO2016183130 74580626 WHO=EXAMINER SELF=N CAT=Y US9688999 46159100 WHO=APPLICANT SELF=Y US10087461 73487529 WHO=APPLICANT SELF=N US10087462 73573203 WHO=APPLICANT SELF=N US10231397 67109308 WHO=APPLICANT SELF=Y US10329580 61278179 WHO=APPLICANT SELF=Y US10344296 46159086 WHO=APPLICANT SELF=Y US10066239 61276474 WHO=APPLICANT SELF=Y US10435705 67108944 WHO=APPLICANT SELF=Y US1045058…
US10450582 BR112014024768 US20170275647 US9688999 BR112014024768 AR--92813 US20150059015 CA2868185 WO2013149804	2013-10-10	Open	(US10450582) Fungal resistant plants expressing ACD	(US10450582) The present invention relates to a method of increasing resistance against fungal pathogens of the family Phacosporaceae in plants and/or plant cells. This is achieved by increasing the expression of an ACD protein or fragment thereof in a plant, plant part and/or plant cell in comparison to wild type plants, wild type plant parts and/or wild type plant cells. Furthermore, the invent…	SCHULTHEISS HOLGER FLACHMANN RALF	BASF PLANT SCIENCE BASF SCHWEIZ	46159100	US10450582 B2 2019-10-22 [US10450582] US20170275647 A1 2017-09-28 [US20170275647] US9688999 B2 2017-06-27 [US9688999] US20150059015 A1 2015-02-26 [US20150059015] WO2013/149804 A1 2013-10-10 [WO2013149804] BR112014024768 A2 2018-03-20 [BR112014024768] BR112014024768 A0 2017-02-21 [BR112014024768] AR092813 A1 2015-05-06 [AR--92813] CA2868185 A1 2013-10-10 [CA2868185]	(US10450582) ACID DEAMINASE(100,170) SOYBEAN PLANT(100,27) SOYBEAN PLANT CELL(100,13) TRANSGENIC SOYBEAN PLANT(100,8) RECOMBINANT VECTOR(100,5) TRANSGENIC SOYBEAN PLANT CELL(100,4) FUNGAL RESISTANT PLANT(100,3) PHAKOPSORA INFECTION(100,2) REDUCING(100,1) GENUS PHAKOPSORA FUNGAL PATHOGEN(71,1) GENUS PHAKOPSORA(46,1) HETEROLOGOUS PROMOTER(41,1) FUNGAL INDUCIBLE PROMOTER(40,1) EXOGENOUS NUCLEIC ACID…	Biotechnology Food chemistry	C12N-015/82	C12N-015/82/82	(US20170275647) DE (US10450582) DE (US20150059015) DE (US9688999) DE (WO2013149804) DE; CH (CA2868185) DE	(US20170275647) DE; DE (US10450582) DE; DE	(US10450582) Examiner citations -WO9212249 (Cat. 102) [WO9212249] -US5512466 (Cat. 102) [US5512466] -WO2012023099 (A1) (Cat. 103) [WO201223099] -WO9212249 (Cat. 103) [WO9212249] -US5512466 (Cat. 103) [US5512466] -US20110265221 (Cat. 103) [US20110265221] -US8097769 (Cat. 103) [US8097769] -US9688999 (Cat. DBL) [US9688999] Search Report [Examiner] -US9688999 (B2) [US9688999] SCHULTHEISS HOLGER, et a…		23	13	51	5	(US9688999) WO2013/149804 (BR112014024768) WO2013/149804 (CA2868185) WO2013/149804	2013-03-15	CLKC SOYBEAN PLANT(100,27) SOYBEAN PLANT CELL(100,13) CLKW OBTAINING SEED(15,1) RECOMBINANT VECTOR(100,11) RECOMBINANT VECTOR(100,5) RECOMBINANT VECTOR(100,6) RECOMBINANT VECTOR CONSTRUCT(37,5) SOY OIL(7,1) SOY OIL(8,1) SOYBEAN MEAL(11,2) SOYBEAN MEAL(12,2) SOYBEAN MEAL(13,1) SOYBEAN PLANT(100,27) SOYBEAN PLANT CELL(100,13) SOYBEAN RUST(16,23) SOYBEAN RUST(23,24) SOYBEAN RUST(26,24) SOYBEAN RUST(…	(US9688999) US20170275647 46159100 WHO=EXAMINER SELF=Y CAT=DBL US10450582 46159100 WHO=EXAMINER SELF=Y (WO2013149804) US9944946 64953191 WHO=APPLICANT SELF=Y US10231397 67109308 WHO=APPLICANT SELF=Y US10329579 45516989 WHO=APPLICANT SELF=Y US10329580 61278179 WHO=APPLICANT SELF=Y US10344296 46159086 WHO=APPLICANT SELF=Y US10023875 61277521 WHO=APPLICANT SELF=Y US10066239 61276474 WHO=APPLICANT SE…
BR112015017693 US10462994 BR112015017693 BR112015017693 US20150353957 AR--95191 CN104955324 CA2897482 WO2014117988	2014-08-07	Open	(US10462994) Fungal resistant plants expressing HCP7	(US10462994) The present invention relates to a method of increasing resistance against fungal pathogens of the family Phacosporaceae in plants and/or plant cells. This is achieved by increasing the expression of an HCP7 protein or fragment thereof in a plant, plant part and/or plant cell in comparison to wild type plants, wild type plant parts and/or wild type plant cells. Furthermore, the inven…	SCHULTHEISS HOLGER FLACHMANN RALF	BASF PLANT SCIENCE	67110345	US10462994 B2 2019-11-05 [US10462994] US20150353957 A1 2015-12-10 [US20150353957] WO2014/117988 A1 2014-08-07 [WO2014117988] BR112015017693 B1 2023-07-11 [BR112015017693] BR112015017693 A2 2018-12-04 [BR112015017693] BR112015017693 A0 2018-04-03 [BR112015017693] CN104955324 A 2015-09-30 [CN104955324] AR095191 A1 2015-09-30 [AR--95191] CA2897482 A1 2014-08-07 [CA2897482]	(US20150353957) PLANT(100,120) FUNGAL RESISTANCE(100,61) PLANT CELL(100,40) RECOMBINANT VECTOR(100,4) FUNGAL RESISTANT PLANT(100,2) EXOGENOUS NUCLEIC ACID(92,49) FRAGMENT FUNCTION(85,54) ORTHOLOGUE(69,39) PARALOGUE(66,39) HCP(58,129) GENETECHNOLOGICAL(55,2) TRANSGENIC PLANT(54,17) RECOMBINANT EXPRESSION VECTOR(54,1) NUCLEIC ACID(53,212) IDENTITY(45,49) HCP SEQUENCE(45,1) STRINGENT CONDITION(43,20…	Biotechnology Food chemistry	A01H-005/10	A01H-005/10	(US20150353957) DE (US10462994) DE (WO2014117988) DE (BR112015017693) DE (CA2897482) DE	(US20150353957) DE; DE (US10462994) DE; DE	(US10462994) Examiner citations -WO2012023099 (A1) (Cat. 103) [WO201223099] Applicant citations -WO2012172498 (A1) [WO2012172498] BASF PLANT SCIENCE CO GMBH, et al -WO2013001435 (A1) [WO201301435] BASF PLANT SCIENCE CO GMBH, et al -WO2013092275 (A2) [WO201392275] BASF PLANT SCIENCE CO GMBH, et al -WO2013093738 (A1) [WO201393738] BASF PLANT SCIENCE CO GMBH, et al -WO2013149801 (A1) [WO2013149801] …	ANDREA CHINI等: "Motifs specific for the ADR1 NBS–LRR protein family in Arabidopsis are conserved among NBS–LRR sequences from both dicotyledonous and monocotyledonous plants", 《PLANTA》 (Cat. Y)	61	13	1	6	(US10462994) WO2014/117988 (BR112015017693) WO2014/117988 (CA2897482) WO2014/117988 (CN104955324) WO2014/117988	2014-01-10	CLKC SOYBEAN PLANT(100,49) SOYBEAN PLANT CELL(100,20) CLKW EXPRESSION CASSETTE(11,13) EXPRESSION CASSETTE(20,13) FUNGAL RESISTANT SOYBEAN PLANT(20,1) GROWN SOYBEAN PLANT(16,1) INCREASED SOYBEAN RUST RESISTANCE(14,1) OBTAINING SEED(28,1) RECOMBINANT VECTOR(100,12) RECOMBINANT VECTOR(100,15) RECOMBINANT VECTOR(100,4) RECOMBINANT VECTOR(100,5) RECOMBINANT VECTOR CONSTRUCT(27,4) SEED(30,12) SOY FLOUR…	(US10462994) WO2021108290 94509932 WHO=EXAMINER SELF=N CAT=A EP4065720 94509932 WHO=EXAMINER SELF=N CAT=A (WO2014117988) EP3714058 84676355 WHO=EXAMINER SELF=N CAT=Y US9688999 46159100 WHO=APPLICANT SELF=Y US10087461 73487529 WHO=APPLICANT SELF=N US10087462 73573203 WHO=APPLICANT SELF=N US10231397 67109308 WHO=APPLICANT SELF=Y US10329580 61278179 WHO=APPLICANT SELF=Y US10344296 46159086 WHO=APPLI…
BR112015021857 CN105008542B US10465204 BR112015021857 US20160068856 BR112015021857 AR--96014 CN105008542 CA2900005 WO2014135682	2014-09-12	Open	(US10465204) Fungal resistant plants expressing MybTF	(US10465204) The present invention relates to a method of increasing resistance against fungal pathogens of the order Pucciniales in plants and/or plant cells. This is achieved by increasing the expression of a MybTF protein or fragment thereof in a plant, plant part and/or plant cell in comparison to wild type plants, wild type plant parts and/or wild type plant cells. Furthermore, the invention…	SCHULTHEISS HOLGER FLACHMANN RALF MENTZEL TOBIAS	BASF PLANT SCIENCE	67332313	US10465204 B2 2019-11-05 [US10465204] US20160068856 A1 2016-03-10 [US20160068856] WO2014/135682 A1 2014-09-12 [WO2014135682] BR112015021857 B1 2022-05-10 [BR112015021857] BR112015021857 A2 2017-08-29 [BR112015021857] BR112015021857 A0 2015-12-08 [BR112015021857] CN105008542 B 2020-02-07 [CN105008542B] CN105008542 A 2015-10-28 [CN105008542] AR096014 A1 2015-12-02 [AR--96014] CA2900005 A1 2014-09-1…	(US20160068856) MYBTF PROTEIN(100,140) PLANT(100,122) FUNGAL RESISTANCE(100,62) PLANT CELL(100,42) RECOMBINANT VECTOR(100,3) FUNGAL RESISTANT PLANT(100,2) FRAGMENT FUNCTION(65,70) EXOGENOUS NUCLEIC ACID(64,49) ORTHOLOGUE(53,44) TRANSCRIPTION TERMINATION SEQUENCE(52,1) PARALOGUE(51,43) NUCLEIC ACID(48,205) TRANSGENIC PLANT(43,17) GENETECHNOLOGICAL(43,2) RECOMBINANT EXPRESSION VECTOR(42,1) MYBTF PR…	Basic materials chemistry Biotechnology	C12N-015/82	C12N-015/82	(US20160068856) DE (US10465204) DE (WO2014135682) DE (BR112015021857) DE (CA2900005) DE (CN105008542B) DE	(US20160068856) DE; DE; DE (US10465204) DE; DE; DE	(US10465204) Search Report [Examiner] -US8030546 (B2) [US8030546] REUBER T LYNNE, et al Examiner citations -US20120137382 (A1) (Cat. 102) [US20120137382] -US8030546 (Cat. 102) [US8030546] -WO2006130156 (Cat. 102) [WO2006130156] Applicant citations -US2009144849 (A1) [US20090144849] LUTFIYYA LINDA L -US2012137382 (A1) [US20120137382] REPETTI PETER P, et al -CN102010466 (A) [CN102010466] INST CROP …	J.J.CHOI ET AL.: "Expression patterns in soybean resistant to Phakopsora pachyrhizi reveal the importance of peroxidases and lipoxygenases", 《FUNCT INTEGR GENOMICS》 (Cat. A) -AJAY K. PANDEY ET AL.: "Functional Analysis of the Asian Soybean Rust Resistance Pathway Mediated by Rpp2", 《MOLECULAR PLANT-MICROBE INTERACTIONS》 (Cat. Y) -杨文杰等: "大豆两个MYB 转录因子基因的克隆及表达分析", 《中国农业科学》 (Cat. A) -左然等: "植物MYB转录因子功…	66	9	0	6	(US10465204) WO2014/135682 (BR112015021857) WO2014/135682 (CA2900005) WO2014/135682 (CN105008542B) WO2014/135682	2014-03-07	CLKC SOYBEAN PLANT(100,38) SOYBEAN PLANT CELL(100,17) CLKW EXPRESSION CASSETTE(16,8) EXPRESSION CASSETTE(9,8) FUNGAL RESISTANT SOYBEAN PLANT(17,1) GROWN SOYBEAN PLANT(13,1) INCREASED SOYBEAN RUST RESISTANCE(12,1) MYBTF PROTEIN EXPRESSION(46,10) MYBTF PROTEIN EXPRESSION(46,14) RECOMBINANT VECTOR(100,11) RECOMBINANT VECTOR(100,3) RECOMBINANT VECTOR(40,2) RECOMBINANT VECTOR CONSTRUCT(36,1) SEED(25,1…	(US10465204) US10570412 73827744 WHO=APPLICANT SELF=Y (WO2014135682) WO2018113470 76287061 WHO=EXAMINER SELF=N CAT=A CN106939328 76715791 WHO=EXAMINER SELF=N CAT=A CN107236746B 77460373 WHO=EXAMINER SELF=N CAT=A CN112239763 92374187 WHO=EXAMINER SELF=N CAT=A US10231397 67109308 WHO=APPLICANT SELF=Y US10435705 67108944 WHO=APPLICANT SELF=Y US10462994 67110345 WHO=APPLICANT SELF=Y US10465204 673323…
US10485208 US20190350159	2019-11-21	Open	(US10485208) Soybean cultivar 69311428	(US10485208) A soybean cultivar designated 69311428 is disclosed. The invention relates to the seeds of soybean cultivar 69311428, to the plants of soybean cultivar 69311428, to the plant parts of soybean cultivar 69311428, and to methods for producing progeny of soybean cultivar 69311428. The invention also relates to methods for producing a soybean plant containing in its genetic material one o…	MASON JUSTIN T	M S TECHNOLOGIES	86689404	US10485208 B1 2019-11-26 [US10485208] US20190350159 A1 2019-11-21 [US20190350159]	(US10485208) SOYBEAN CULTIVAR(100,110) SOYBEAN PLANT(100,44) AMERICAN TYPE CULTURE COLLECTION(100,10) SOYBEAN CULTIVAR PLANT(100,7) ACCESSION(100,5) SINGLE LOCUS(100,5) REPRESENTATIVE SEED(100,4) SOYBEAN CULTIVAR SOYBEAN PLANT(100,1) PROGENY PLANT(64,22) HYBRID SOYBEAN SEED(51,3) BREEDING CULTIVAR(37,1) SOYBEAN CULTIVAR GENOME(31,1) TRANSGENIC SOYBEAN PLANT(31,1) VISUAL DISEASE SCORE(28,1) SELFED…	Biotechnology Food chemistry Organic fine chemistry	A01H-006/54	A01H-006/542	(US20190350159) US (US10485208) US	(US20190350159) US (US10485208) US	(US10485208) Search Report [Examiner] -US10058049 (B1) [US10058049] MASON JUSTIN T Applicant citations -US5491288 (A) [US5491288] CHAUBET NICOLE, et al -US5510471 (A) [US5510471] LEBRUN MICHEL, et al -US5633448 (A) [US5633448] LEBRUN MICHEL, et al -US5717084 (A) [US5717084] HERRERA-ESTRELLA LUIS, et al -US5728925 (A) [US5728925] HERRERA-ESTRELLA LUIS, et al -US5792930 (A) [US5792930] CHAUBET NICO…		14	1	0	1		2018-05-21	CLKC SOYBEAN PLANT(100,44) CLKW GENOTYPE SOYBEAN PLANT(19,1) HYBRID SOYBEAN SEED(51,3) INBRED SOYBEAN PLANT(16,1) MUTAGENIZED SOYBEAN PLANT(25,2) REPRESENTATIVE SEED(100,4) SOYBEAN BREEDING(19,1) SOYBEAN CULTIVAR(100,110) SOYBEAN CULTIVAR GENOME(31,1) SOYBEAN CULTIVAR PLANT(100,7) SOYBEAN CULTIVAR SOYBEAN PLANT(100,1) SOYBEAN HULL(18,1) SOYBEAN PLANT(100,44) CPC A01H-001/06 CPCH A01H-001/06 IC A0…	(US10485208) US11219184 98187947 WHO=EXAMINER SELF=Y
US10485209 US20190350160	2019-11-21	Open	(US10485209) Soybean cultivar 72151329	(US10485209) A soybean cultivar designated 72151329 is disclosed. The invention relates to the seeds of soybean cultivar 72151329, to the plants of soybean cultivar 72151329, to the plant parts of soybean cultivar 72151329, and to methods for producing progeny of soybean cultivar 72151329. The invention also relates to methods for producing a soybean plant containing in its genetic material one o…	MASON JUSTIN T	M S TECHNOLOGIES	86689406	US10485209 B1 2019-11-26 [US10485209] US20190350160 A1 2019-11-21 [US20190350160]	(US10485209) SOYBEAN CULTIVAR(100,110) SOYBEAN PLANT(100,44) AMERICAN TYPE CULTURE COLLECTION(100,10) SOYBEAN CULTIVAR PLANT(100,7) ACCESSION(100,5) SINGLE LOCUS(100,5) REPRESENTATIVE SEED(100,4) SOYBEAN CULTIVAR SOYBEAN PLANT(100,1) PROGENY PLANT(64,22) HYBRID SOYBEAN SEED(51,3) BREEDING CULTIVAR(37,1) SOYBEAN CULTIVAR GENOME(31,1) TRANSGENIC SOYBEAN PLANT(31,1) VISUAL DISEASE SCORE(28,1) SELFED…	Biotechnology Food chemistry Organic fine chemistry	A01H-006/54	A01H-006/542	(US20190350160) US (US10485209) US	(US20190350160) US (US10485209) US	(US10485209) Search Report [Examiner] -US10058049 (B1) [US10058049] MASON JUSTIN T Applicant citations -US5491288 (A) [US5491288] CHAUBET NICOLE, et al -US5510471 (A) [US5510471] LEBRUN MICHEL, et al -US5633448 (A) [US5633448] LEBRUN MICHEL, et al -US5717084 (A) [US5717084] HERRERA-ESTRELLA LUIS, et al -US5728925 (A) [US5728925] HERRERA-ESTRELLA LUIS, et al -US5792930 (A) [US5792930] CHAUBET NICO…		12	5	0	1		2018-05-21	CLKC SOYBEAN PLANT(100,44) CLKW GENOTYPE SOYBEAN PLANT(19,1) HYBRID SOYBEAN SEED(51,3) INBRED SOYBEAN PLANT(16,1) MUTAGENIZED SOYBEAN PLANT(25,2) REPRESENTATIVE SEED(100,4) SOYBEAN BREEDING(19,1) SOYBEAN CULTIVAR(100,110) SOYBEAN CULTIVAR GENOME(31,1) SOYBEAN CULTIVAR PLANT(100,7) SOYBEAN CULTIVAR SOYBEAN PLANT(100,1) SOYBEAN HULL(18,1) SOYBEAN PLANT(100,44) CPC A01H-001/06 CPCH A01H-001/06 IC A0…	(US10485209) US11172642 96958503 WHO=EXAMINER SELF=Y US11172641 96958522 WHO=EXAMINER SELF=Y US11202429 97369923 WHO=EXAMINER SELF=Y US20230084057 104039532 WHO=EXAMINER SELF=Y US11363790 99282169 WHO=APPLICANT SELF=Y
US10492400	2019-12-03	Open	(US10492400) Soybean cultivar 76011212	(US10492400) A soybean cultivar designated 76011212 is disclosed. The invention relates to the seeds of soybean cultivar 76011212, to the plants of soybean cultivar 76011212, to the plant parts of soybean cultivar 76011212, and to methods for producing progeny of soybean cultivar 76011212. The invention also relates to methods for producing a soybean plant containing in its genetic material one o…	MASON JUSTIN T	M S TECHNOLOGIES	86783435	US10492400 B1 2019-12-03 [US10492400]	(US10492400) SOYBEAN CULTIVAR(100,110) SOYBEAN PLANT(100,44) AMERICAN TYPE CULTURE COLLECTION(100,9) SOYBEAN CULTIVAR PLANT(100,7) SINGLE LOCUS(100,6) ACCESSION(100,4) REPRESENTATIVE SEED(100,3) SOYBEAN CULTIVAR SOYBEAN PLANT(100,1) PROGENY PLANT(61,21) HYBRID SOYBEAN SEED(50,3) BREEDING CULTIVAR(36,1) TRANSGENIC SOYBEAN PLANT(31,1) SOYBEAN CULTIVAR GENOME(30,1) VISUAL DISEASE SCORE(27,1) SELFED …	Food chemistry	A01H-001/02	A01H-005/10	(US10492400) US	(US10492400) US	(US10492400) Search Report [Examiner] -US9241469 (B1) [US9241469] MASON JUSTIN T Applicant citations -US5491288 (A) [US5491288] CHAUBET NICOLE, et al -US5510471 (A) [US5510471] LEBRUN MICHEL, et al -US5633448 (A) [US5633448] LEBRUN MICHEL, et al -US5717084 (A) [US5717084] HERRERA-ESTRELLA LUIS, et al -US5728925 (A) [US5728925] HERRERA-ESTRELLA LUIS, et al -US5792930 (A) [US5792930] CHAUBET NICOLE…		14	0	0	1		2018-08-01	CLKC SOYBEAN PLANT(100,44) CLKW F1 HYBRID SOYBEAN SEED(20,1) GENOTYPE SOYBEAN PLANT(19,1) HYBRID SOYBEAN SEED(50,3) INBRED SOYBEAN PLANT(16,1) MUTAGENIZED SOYBEAN PLANT(25,2) REPRESENTATIVE SEED(100,3) SOYBEAN BREEDING(18,1) SOYBEAN CULTIVAR(100,110) SOYBEAN CULTIVAR GENOME(30,1) SOYBEAN CULTIVAR PLANT(100,7) SOYBEAN CULTIVAR SOYBEAN PLANT(100,1) SOYBEAN HULL(17,1) SOYBEAN PLANT(100,44) CPC A01H-…
US10492401	2019-12-03	Open	(US10492401) Soybean cultivar 64002217	(US10492401) A soybean cultivar designated 64002217 is disclosed. The invention relates to the seeds of soybean cultivar 64002217, to the plants of soybean cultivar 64002217, to the plant parts of soybean cultivar 64002217, and to methods for producing progeny of soybean cultivar 64002217. The invention also relates to methods for producing a soybean plant containing in its genetic material one o…	MASON JUSTIN T	M S TECHNOLOGIES	86783433	US10492401 B1 2019-12-03 [US10492401]	(US10492401) SOYBEAN CULTIVAR(100,110) SOYBEAN PLANT(100,44) AMERICAN TYPE CULTURE COLLECTION(100,9) SOYBEAN CULTIVAR PLANT(100,7) SINGLE LOCUS(100,6) ACCESSION(100,4) REPRESENTATIVE SEED(100,3) SOYBEAN CULTIVAR SOYBEAN PLANT(100,1) PROGENY PLANT(61,21) HYBRID SOYBEAN SEED(50,3) BREEDING CULTIVAR(36,1) TRANSGENIC SOYBEAN PLANT(31,1) SOYBEAN CULTIVAR GENOME(30,1) VISUAL DISEASE SCORE(27,1) SELFED …	Food chemistry	A01H-001/02	A01H-005/10	(US10492401) US	(US10492401) US	(US10492401) Search Report [Examiner] -US9497924 (B1) [US9497924] MASON JUSTIN T Applicant citations -US5491288 (A) [US5491288] CHAUBET NICOLE, et al -US5510471 (A) [US5510471] LEBRUN MICHEL, et al -US5633448 (A) [US5633448] LEBRUN MICHEL, et al -US5717084 (A) [US5717084] HERRERA-ESTRELLA LUIS, et al -US5728925 (A) [US5728925] HERRERA-ESTRELLA LUIS, et al -US5792930 (A) [US5792930] CHAUBET NICOLE…		13	1	0	1		2018-08-01	CLKC SOYBEAN PLANT(100,44) CLKW F1 HYBRID SOYBEAN SEED(20,1) GENOTYPE SOYBEAN PLANT(19,1) HYBRID SOYBEAN SEED(50,3) INBRED SOYBEAN PLANT(16,1) MUTAGENIZED SOYBEAN PLANT(25,2) REPRESENTATIVE SEED(100,3) SOYBEAN BREEDING(18,1) SOYBEAN CULTIVAR(100,110) SOYBEAN CULTIVAR GENOME(30,1) SOYBEAN CULTIVAR PLANT(100,7) SOYBEAN CULTIVAR SOYBEAN PLANT(100,1) SOYBEAN HULL(17,1) SOYBEAN PLANT(100,44) CPC A01H-…	(US10492401) US20230079839 104037649 WHO=EXAMINER SELF=Y
US10492402	2019-12-03	Open	(US10492402) Soybean cultivar 63452016	(US10492402) A soybean cultivar designated 63452016 is disclosed. The invention relates to the seeds of soybean cultivar 63452016, to the plants of soybean cultivar 63452016, to the plant parts of soybean cultivar 63452016, and to methods for producing progeny of soybean cultivar 63452016. The invention also relates to methods for producing a soybean plant containing in its genetic material one o…	MASON JUSTIN T	M S TECHNOLOGIES	86783429	US10492402 B1 2019-12-03 [US10492402]	(US10492402) SOYBEAN CULTIVAR(100,110) SOYBEAN PLANT(100,44) AMERICAN TYPE CULTURE COLLECTION(100,9) SOYBEAN CULTIVAR PLANT(100,7) SINGLE LOCUS(100,6) ACCESSION(100,4) REPRESENTATIVE SEED(100,3) SOYBEAN CULTIVAR SOYBEAN PLANT(100,1) PROGENY PLANT(63,22) HYBRID SOYBEAN SEED(50,3) BREEDING CULTIVAR(36,1) TRANSGENIC SOYBEAN PLANT(31,1) SOYBEAN CULTIVAR GENOME(30,1) VISUAL DISEASE SCORE(27,1) SELFED …	Food chemistry	A01H-001/02	A01H-005/10	(US10492402) US	(US10492402) US	(US10492402) Search Report [Examiner] -US10058049 (B1) [US10058049] MASON JUSTIN T Applicant citations -US5491288 (A) [US5491288] CHAUBET NICOLE, et al -US5510471 (A) [US5510471] LEBRUN MICHEL, et al -US5633448 (A) [US5633448] LEBRUN MICHEL, et al -US5717084 (A) [US5717084] HERRERA-ESTRELLA LUIS, et al -US5728925 (A) [US5728925] HERRERA-ESTRELLA LUIS, et al -US5792930 (A) [US5792930] CHAUBET NICO…		12	3	0	1		2018-08-01	CLKC SOYBEAN PLANT(100,44) CLKW F1 HYBRID SOYBEAN SEED(20,1) GENOTYPE SOYBEAN PLANT(19,1) HYBRID SOYBEAN SEED(50,3) INBRED SOYBEAN PLANT(16,1) MUTAGENIZED SOYBEAN PLANT(25,2) REPRESENTATIVE SEED(100,3) SOYBEAN BREEDING(18,1) SOYBEAN CULTIVAR(100,110) SOYBEAN CULTIVAR GENOME(30,1) SOYBEAN CULTIVAR PLANT(100,7) SOYBEAN CULTIVAR SOYBEAN PLANT(100,1) SOYBEAN HULL(17,1) SOYBEAN PLANT(100,44) CPC A01H-…	(US10492402) US10980207 92861042 WHO=EXAMINER SELF=Y US10980206 92861057 WHO=EXAMINER SELF=Y US11363791 99282170 WHO=APPLICANT SELF=Y
US10492403	2019-12-03	Open	(US10492403) Soybean cultivar 70311819	(US10492403) A soybean cultivar designated 70311819 is disclosed. The invention relates to the seeds of soybean cultivar 70311819, to the plants of soybean cultivar 70311819, to the plant parts of soybean cultivar 70311819, and to methods for producing progeny of soybean cultivar 70311819. The invention also relates to methods for producing a soybean plant containing in its genetic material one o…	MASON JUSTIN T	M S TECHNOLOGIES	86783445	US10492403 B1 2019-12-03 [US10492403]	(US10492403) SOYBEAN CULTIVAR(100,110) SOYBEAN PLANT(100,44) AMERICAN TYPE CULTURE COLLECTION(100,9) SOYBEAN CULTIVAR PLANT(100,7) SINGLE LOCUS(100,6) ACCESSION(100,4) REPRESENTATIVE SEED(100,3) SOYBEAN CULTIVAR SOYBEAN PLANT(100,1) PROGENY PLANT(63,22) HYBRID SOYBEAN SEED(50,3) BREEDING CULTIVAR(36,1) TRANSGENIC SOYBEAN PLANT(31,1) SOYBEAN CULTIVAR GENOME(30,1) VISUAL DISEASE SCORE(27,1) SELFED …	Food chemistry	A01H-001/02	A01H-005/10	(US10492403) US	(US10492403) US	(US10492403) Search Report [Examiner] -US10058049 (B1) [US10058049] MASON JUSTIN T Applicant citations -US5491288 (A) [US5491288] CHAUBET NICOLE, et al -US5510471 (A) [US5510471] LEBRUN MICHEL, et al -US5633448 (A) [US5633448] LEBRUN MICHEL, et al -US5717084 (A) [US5717084] HERRERA-ESTRELLA LUIS, et al -US5728925 (A) [US5728925] HERRERA-ESTRELLA LUIS, et al -US5792930 (A) [US5792930] CHAUBET NICO…		13	3	0	1		2018-08-01	CLKC SOYBEAN PLANT(100,44) CLKW F1 HYBRID SOYBEAN SEED(20,1) GENOTYPE SOYBEAN PLANT(19,1) HYBRID SOYBEAN SEED(50,3) INBRED SOYBEAN PLANT(16,1) MUTAGENIZED SOYBEAN PLANT(25,2) REPRESENTATIVE SEED(100,3) SOYBEAN BREEDING(18,1) SOYBEAN CULTIVAR(100,110) SOYBEAN CULTIVAR GENOME(30,1) SOYBEAN CULTIVAR PLANT(100,7) SOYBEAN CULTIVAR SOYBEAN PLANT(100,1) SOYBEAN HULL(17,1) SOYBEAN PLANT(100,44) CPC A01H-…	(US10492403) US20230157247 104998844 WHO=EXAMINER SELF=Y US11771041 104037016 WHO=EXAMINER SELF=Y US11363791 99282170 WHO=APPLICANT SELF=Y
US10492404	2019-12-03	Open	(US10492404) Soybean cultivar 61332840	(US10492404) A soybean cultivar designated 61332840 is disclosed. The invention relates to the seeds of soybean cultivar 61332840, to the plants of soybean cultivar 61332840, to the plant parts of soybean cultivar 61332840, and to methods for producing progeny of soybean cultivar 61332840. The invention also relates to methods for producing a soybean plant containing in its genetic material one o…	MASON JUSTIN T	M S TECHNOLOGIES	86783436	US10492404 B1 2019-12-03 [US10492404]	(US10492404) SOYBEAN CULTIVAR(100,110) SOYBEAN PLANT(100,44) AMERICAN TYPE CULTURE COLLECTION(100,9) SOYBEAN CULTIVAR PLANT(100,7) SINGLE LOCUS(100,6) ACCESSION(100,4) REPRESENTATIVE SEED(100,3) SOYBEAN CULTIVAR SOYBEAN PLANT(100,1) PROGENY PLANT(63,22) HYBRID SOYBEAN SEED(50,3) BREEDING CULTIVAR(36,1) TRANSGENIC SOYBEAN PLANT(31,1) SOYBEAN CULTIVAR GENOME(30,1) VISUAL DISEASE SCORE(27,1) SELFED …	Food chemistry	A01H-001/02	A01H-005/10	(US10492404) US	(US10492404) US	(US10492404) Search Report [Examiner] -US10058049 (B1) [US10058049] MASON JUSTIN T Applicant citations -US5491288 (A) [US5491288] CHAUBET NICOLE, et al -US5510471 (A) [US5510471] LEBRUN MICHEL, et al -US5633448 (A) [US5633448] LEBRUN MICHEL, et al -US5717084 (A) [US5717084] HERRERA-ESTRELLA LUIS, et al -US5728925 (A) [US5728925] HERRERA-ESTRELLA LUIS, et al -US5792930 (A) [US5792930] CHAUBET NICO…		12	1	0	1		2018-08-01	CLKC SOYBEAN PLANT(100,44) CLKW F1 HYBRID SOYBEAN SEED(20,1) GENOTYPE SOYBEAN PLANT(19,1) HYBRID SOYBEAN SEED(50,3) INBRED SOYBEAN PLANT(16,1) MUTAGENIZED SOYBEAN PLANT(25,2) REPRESENTATIVE SEED(100,3) SOYBEAN BREEDING(18,1) SOYBEAN CULTIVAR(100,110) SOYBEAN CULTIVAR GENOME(30,1) SOYBEAN CULTIVAR PLANT(100,7) SOYBEAN CULTIVAR SOYBEAN PLANT(100,1) SOYBEAN HULL(17,1) SOYBEAN PLANT(100,44) CPC A01H-…	(US10492404) US11363791 99282170 WHO=APPLICANT SELF=Y
US10492437	2019-12-03	Open	(US10492437) Soybean cultivar 73081781	(US10492437) A soybean cultivar designated 73081781 is disclosed. The invention relates to the seeds of soybean cultivar 73081781, to the plants of soybean cultivar 73081781, to the plant parts of soybean cultivar 73081781, and to methods for producing progeny of soybean cultivar 73081781. The invention also relates to methods for producing a soybean plant containing in its genetic material one o…	MASON JUSTIN T	M S TECHNOLOGIES	86783458	US10492437 B1 2019-12-03 [US10492437]	(US10492437) SOYBEAN CULTIVAR(100,110) SOYBEAN PLANT(100,44) AMERICAN TYPE CULTURE COLLECTION(100,9) SOYBEAN CULTIVAR PLANT(100,7) SINGLE LOCUS(100,6) ACCESSION(100,4) REPRESENTATIVE SEED(100,3) SOYBEAN CULTIVAR SOYBEAN PLANT(100,1) PROGENY PLANT(61,21) HYBRID SOYBEAN SEED(50,3) BREEDING CULTIVAR(36,1) TRANSGENIC SOYBEAN PLANT(31,1) SOYBEAN CULTIVAR GENOME(30,1) VISUAL DISEASE SCORE(27,1) SELFED …	Food chemistry	A01H-001/04	A01H-006/542	(US10492437) US	(US10492437) US	(US10492437) Search Report [Examiner] -US9661818 (B1) [US9661818] MASON JUSTIN T Applicant citations -US5491288 (A) [US5491288] CHAUBET NICOLE, et al -US5510471 (A) [US5510471] LEBRUN MICHEL, et al -US5633448 (A) [US5633448] LEBRUN MICHEL, et al -US5717084 (A) [US5717084] HERRERA-ESTRELLA LUIS, et al -US5728925 (A) [US5728925] HERRERA-ESTRELLA LUIS, et al -US5792930 (A) [US5792930] CHAUBET NICOLE…		14	3	0	1		2018-08-02	CLKC SOYBEAN PLANT(100,44) CLKW F1 HYBRID SOYBEAN SEED(20,1) GENOTYPE SOYBEAN PLANT(19,1) HYBRID SOYBEAN SEED(50,3) INBRED SOYBEAN PLANT(16,1) MUTAGENIZED SOYBEAN PLANT(25,2) REPRESENTATIVE SEED(100,3) SOYBEAN BREEDING(18,1) SOYBEAN CULTIVAR(100,110) SOYBEAN CULTIVAR GENOME(30,1) SOYBEAN CULTIVAR PLANT(100,7) SOYBEAN CULTIVAR SOYBEAN PLANT(100,1) SOYBEAN HULL(17,1) SOYBEAN PLANT(100,44) CPC A01H-…	(US10492437) US10952404 92979173 WHO=EXAMINER SELF=Y US11044872 92861059 WHO=EXAMINER SELF=Y US11044875 92861083 WHO=EXAMINER SELF=Y
US10492445	2019-12-03	Open	(US10492445) Soybean cultivar S170168	(US10492445) A soybean cultivar designated S170168 is disclosed. The invention relates to the seeds of soybean cultivar S170168, to the plants of soybean cultivar S170168, to the plant parts of soybean cultivar S170168, and to methods for producing progeny of soybean cultivar S170168. The invention also relates to methods for producing a soybean plant containing in its genetic material one or mor…	MASON JUSTIN T	M S TECHNOLOGIES	86783466	US10492445 B1 2019-12-03 [US10492445]	(US10492445) SOYBEAN CULTIVAR(100,110) SOYBEAN PLANT(100,44) AMERICAN TYPE CULTURE COLLECTION(100,9) SOYBEAN CULTIVAR PLANT(100,7) SINGLE LOCUS(100,6) ACCESSION(100,4) REPRESENTATIVE SEED(100,3) SOYBEAN CULTIVAR SOYBEAN PLANT(100,1) PROGENY PLANT(61,21) HYBRID SOYBEAN SEED(50,3) BREEDING CULTIVAR(36,1) TRANSGENIC SOYBEAN PLANT(31,1) SOYBEAN CULTIVAR GENOME(30,1) VISUAL DISEASE SCORE(27,1) SELFED …	Food chemistry	A01H-001/04	A01H-006/542	(US10492445) US	(US10492445) US	(US10492445) Search Report [Examiner] -US8889959 (B1) [US8889959] MASON JUSTIN T Applicant citations -US5968830 (A) [US5968830] DAN YINGHUI, et al -US8367898 (B2) [US8367898] SCHULTZE DENNIS L -US8592650 (B2) [US8592650] MASON JUSTIN THOMAS, et al -US8642748 (B2) [US8642748] MASON JUSTIN THOMAS, et al -US9631202 (B2) [US9631202] MASON JUSTIN THOMAS, et al		4	6	0	1		2018-08-06	CLKC SOYBEAN PLANT(100,44) CLKW F1 HYBRID SOYBEAN SEED(20,1) GENOTYPE SOYBEAN PLANT(19,1) HYBRID SOYBEAN SEED(50,3) INBRED SOYBEAN PLANT(16,1) MUTAGENIZED SOYBEAN PLANT(25,2) REPRESENTATIVE SEED(100,3) SOYBEAN BREEDING(18,1) SOYBEAN CULTIVAR(100,110) SOYBEAN CULTIVAR GENOME(30,1) SOYBEAN CULTIVAR PLANT(100,7) SOYBEAN CULTIVAR SOYBEAN PLANT(100,1) SOYBEAN HULL(17,1) SOYBEAN PLANT(100,44) CPC A01H-…	(US10492445) US10694708 89423578 WHO=EXAMINER SELF=Y CAT=A US10694709 89423577 WHO=EXAMINER SELF=Y CAT=A US10694695 89423581 WHO=EXAMINER SELF=Y CAT=A US10694710 89423582 WHO=EXAMINER SELF=Y CAT=A US10694711 89423591 WHO=EXAMINER SELF=Y CAT=A US10694707 89423593 WHO=EXAMINER SELF=Y CAT=A
US10494639 US20190352650	2019-11-21	Open	(US10494639) Soybean cultivar 63301112	(US10494639) A soybean cultivar designated 63301112 is disclosed. The invention relates to the seeds of soybean cultivar 63301112, to the plants of soybean cultivar 63301112, to the plant parts of soybean cultivar 63301112, and to methods for producing progeny of soybean cultivar 63301112. The invention also relates to methods for producing a soybean plant containing in its genetic material one o…	MASON JUSTIN T	M S TECHNOLOGIES	86690512	US10494639 B1 2019-12-03 [US10494639] US20190352650 A1 2019-11-21 [US20190352650]	(US10494639) SOYBEAN CULTIVAR(100,111) SOYBEAN PLANT(100,44) AMERICAN TYPE CULTURE COLLECTION(100,10) SOYBEAN CULTIVAR PLANT(100,7) ACCESSION(100,5) SINGLE LOCUS(100,5) REPRESENTATIVE SEED(100,4) SOYBEAN CULTIVAR SOYBEAN PLANT(100,1) PROGENY PLANT(63,22) HYBRID SOYBEAN SEED(50,3) BREEDING CULTIVAR(36,1) TRANSGENIC SOYBEAN PLANT(31,1) SOYBEAN CULTIVAR GENOME(30,1) VISUAL DISEASE SCORE(27,1) SELFED…	Biotechnology Food chemistry	A01H-001/06	C12N-015/82/06	(US20190352650) US (US10494639) US	(US20190352650) US (US10494639) US	(US10494639) Search Report [Examiner] -US8258376 (B1) [US8258376] EBY WILLIAM H Applicant citations -US5491288 (A) [US5491288] CHAUBET NICOLE, et al -US5510471 (A) [US5510471] LEBRUN MICHEL, et al -US5633448 (A) [US5633448] LEBRUN MICHEL, et al -US5717084 (A) [US5717084] HERRERA-ESTRELLA LUIS, et al -US5728925 (A) [US5728925] HERRERA-ESTRELLA LUIS, et al -US5792930 (A) [US5792930] CHAUBET NICOLE,…		12	2	0	1		2018-05-21	CLKC SOYBEAN PLANT(100,44) CLKW GENOTYPE SOYBEAN PLANT(19,1) HYBRID SOYBEAN SEED(50,3) INBRED SOYBEAN PLANT(16,1) MUTAGENIZED SOYBEAN PLANT(25,2) REPRESENTATIVE SEED(100,4) SOYBEAN BREEDING(18,1) SOYBEAN CULTIVAR(100,111) SOYBEAN CULTIVAR GENOME(30,1) SOYBEAN CULTIVAR PLANT(100,7) SOYBEAN CULTIVAR SOYBEAN PLANT(100,1) SOYBEAN HULL(17,1) SOYBEAN PLANT(100,44) CPC A01H-001/06 CPCH A01H-001/06 IC A0…	(US10494639) US10993402 92861044 WHO=EXAMINER SELF=Y US11044874 92861058 WHO=EXAMINER SELF=Y
BR112014025131 US10494643 BR112014025131 BR112014025131 AR--94430 US20150052629 CA2868216 WO2013152917	2013-10-17	Open	(US10494643) Fungal resistant plants expressing OCP3	(US10494643) The present invention relates to a method of increasing resistance against fungal pathogens of the family Phacosporaceae in plants and/or plant cells. This is achieved by increasing the expression of an OCP3 protein or fragment thereof in a plant, plant part and/or plant cell in comparison to wild type plants, wild type plant parts and/or wild type plant cells. Furthermore, the inven…	SCHULTHEISS HOLGER TRESCH NADINE	BASF PLANT SCIENCE BASF SCHWEIZ	46189552	US10494643 B2 2019-12-03 [US10494643] US20150052629 A1 2015-02-19 [US20150052629] WO2013/152917 A1 2013-10-17 [WO2013152917] BR112014025131 B1 2022-05-10 [BR112014025131] BR112014025131 A2 2017-09-05 [BR112014025131] BR112014025131 A0 2017-05-23 [BR112014025131] AR094430 A1 2015-08-05 [AR--94430] CA2868216 A1 2013-10-17 [CA2868216]	(US20150052629) PLANT(100,125) EXOGENOUS NUCLEIC ACID(100,63) PLANT CELL(100,51) FUNGAL RESISTANCE(100,46) RECOMBINANT VECTOR(100,7) FUNGAL RESISTANT PLANT(100,2) FRAGMENT FUNCTION(83,56) ORTHOLOGUE(65,43) PARALOGUE(63,42) OCP(62,135) EXOGENOUS OCP(52,11) NUCLEIC ACID(51,194) PARALOGUE ORTHOLOGUE(50,1) STRINGENT CONDITION(48,21) GENTECHNOLOGICAL(48,2) IDENTITY(46,53) TRANSGENIC PLANT(43,41) OCP S…	Biotechnology Food chemistry	A01H-005/00	C12N-015/82/82	(US20150052629) DE (US10494643) DE (WO2013152917) DE; CH (BR112014025131) DE (CA2868216) DE	(US20150052629) DE; DE (US10494643) DE; DE	(US10494643) Examiner citations -US7238860 (Cat. 103) [US7238860] Search Report [Examiner] -US7238860 (B2) [US7238860] RATCLIFFE OLIVER, et al -EP1911845 (A2) [EP1911845] CONSEJO SUPERIOR INVESTIGACION, et al Applicant citations -US2014137284 (A1) [US20140137284] SCHULTHEISS HOLGER, et al -EP1911845 (A2) [EP1911845] CONSEJO SUPERIOR INVESTIGACION, et al -EP2085480 (A1) [EP2085480] CALANTIA BIOTEC…		20	11	0	5	(US10494643) WO2013/152917 (BR112014025131) WO2013/152917 (CA2868216) WO2013/152917	2013-03-15	CLKC SOYBEAN PLANT(100,34) SOYBEAN PLANT CELL(100,15) CLKW EXPRESSION CASSETTE(10,12) EXPRESSION CASSETTE(17,12) INCREASED SOYBEAN RUST RESISTANCE(20,2) RECOMBINANT VECTOR(100,12) RECOMBINANT VECTOR(100,6) RECOMBINANT VECTOR(100,7) RECOMBINANT VECTOR CONSTRUCT(32,2) SEED(100,39) SOY OIL(8,1) SOYBEAN MEAL(11,2) SOYBEAN MEAL(12,2) SOYBEAN PLANT(100,34) SOYBEAN PLANT CELL(100,15) SOYBEAN RUST(100,25…	(WO2013152917) US9688999 46159100 WHO=APPLICANT SELF=Y US10231397 67109308 WHO=APPLICANT SELF=Y US10329579 45516989 WHO=APPLICANT SELF=Y US10329580 61278179 WHO=APPLICANT SELF=Y US10344296 46159086 WHO=APPLICANT SELF=Y US10023875 61277521 WHO=APPLICANT SELF=Y US10066239 61276474 WHO=APPLICANT SELF=Y US10435705 67108944 WHO=APPLICANT SELF=Y US10450582 46159100 WHO=APPLICANT SELF=Y US10462994 67110…
US10499582	2019-12-10	Open	(US10499582) Soybean cultivar 60312840	(US10499582) A soybean cultivar designated 60312840 is disclosed. The invention relates to the seeds of soybean cultivar 60312840, to the plants of soybean cultivar 60312840, to the plant parts of soybean cultivar 60312840, and to methods for producing progeny of soybean cultivar 60312840. The invention also relates to methods for producing a soybean plant containing in its genetic material one o…	MASON JUSTIN T	M S TECHNOLOGIES	86869079	US10499582 B1 2019-12-10 [US10499582]	(US10499582) SOYBEAN CULTIVAR(100,110) SOYBEAN PLANT(100,44) AMERICAN TYPE CULTURE COLLECTION(100,9) SOYBEAN CULTIVAR PLANT(100,7) SINGLE LOCUS(100,6) ACCESSION(100,4) REPRESENTATIVE SEED(100,3) SOYBEAN CULTIVAR SOYBEAN PLANT(100,1) PROGENY PLANT(63,22) HYBRID SOYBEAN SEED(50,3) BREEDING CULTIVAR(36,1) TRANSGENIC SOYBEAN PLANT(31,1) SOYBEAN CULTIVAR GENOME(30,1) VISUAL DISEASE SCORE(27,1) SELFED …	Food chemistry	A01H-001/02	A01H-005/10	(US10499582) US	(US10499582) US	(US10499582) Search Report [Examiner] -US10058049 (B1) [US10058049] MASON JUSTIN T Applicant citations -US5491288 (A) [US5491288] CHAUBET NICOLE, et al -US5510471 (A) [US5510471] LEBRUN MICHEL, et al -US5633448 (A) [US5633448] LEBRUN MICHEL, et al -US5717084 (A) [US5717084] HERRERA-ESTRELLA LUIS, et al -US5728925 (A) [US5728925] HERRERA-ESTRELLA LUIS, et al -US5792930 (A) [US5792930] CHAUBET NICO…		12	3	0	1		2018-08-01	CLKC SOYBEAN PLANT(100,44) CLKW F1 HYBRID SOYBEAN SEED(20,1) GENOTYPE SOYBEAN PLANT(19,1) HYBRID SOYBEAN SEED(50,3) INBRED SOYBEAN PLANT(16,1) MUTAGENIZED SOYBEAN PLANT(25,2) REPRESENTATIVE SEED(100,3) SOYBEAN BREEDING(18,1) SOYBEAN CULTIVAR(100,110) SOYBEAN CULTIVAR GENOME(30,1) SOYBEAN CULTIVAR PLANT(100,7) SOYBEAN CULTIVAR SOYBEAN PLANT(100,1) SOYBEAN HULL(17,1) SOYBEAN PLANT(100,44) CPC A01H-…	(US10499582) US10952395 92861066 WHO=EXAMINER SELF=Y US20230157247 104998844 WHO=EXAMINER SELF=Y US11363791 99282170 WHO=APPLICANT SELF=Y
US10499583	2019-12-10	Open	(US10499583) Soybean cultivar 73390208	(US10499583) A soybean cultivar designated 73390208 is disclosed. The invention relates to the seeds of soybean cultivar 73390208, to the plants of soybean cultivar 73390208, to the plant parts of soybean cultivar 73390208, and to methods for producing progeny of soybean cultivar 73390208. The invention also relates to methods for producing a soybean plant containing in its genetic material one o…	MASON JUSTIN T	M S TECHNOLOGIES	86869071	US10499583 B1 2019-12-10 [US10499583]	(US10499583) SOYBEAN CULTIVAR(100,110) SOYBEAN PLANT(100,44) AMERICAN TYPE CULTURE COLLECTION(100,9) SOYBEAN CULTIVAR PLANT(100,7) SINGLE LOCUS(100,6) ACCESSION(100,4) REPRESENTATIVE SEED(100,3) SOYBEAN CULTIVAR SOYBEAN PLANT(100,1) PROGENY PLANT(61,21) HYBRID SOYBEAN SEED(50,3) BREEDING CULTIVAR(36,1) TRANSGENIC SOYBEAN PLANT(31,1) SOYBEAN CULTIVAR GENOME(30,1) VISUAL DISEASE SCORE(27,1) SELFED …	Food chemistry	A01H-001/02	A01H-005/10	(US10499583) US	(US10499583) US	(US10499583) Search Report [Examiner] -US9060483 (B1) [US9060483] EBY WILLIAM H Applicant citations -US5491288 (A) [US5491288] CHAUBET NICOLE, et al -US5510471 (A) [US5510471] LEBRUN MICHEL, et al -US5633448 (A) [US5633448] LEBRUN MICHEL, et al -US5717084 (A) [US5717084] HERRERA-ESTRELLA LUIS, et al -US5728925 (A) [US5728925] HERRERA-ESTRELLA LUIS, et al -US5792930 (A) [US5792930] CHAUBET NICOLE,…		14	1	0	1		2018-08-02	CLKC SOYBEAN PLANT(100,44) CLKW F1 HYBRID SOYBEAN SEED(20,1) GENOTYPE SOYBEAN PLANT(19,1) HYBRID SOYBEAN SEED(50,3) INBRED SOYBEAN PLANT(16,1) MUTAGENIZED SOYBEAN PLANT(25,2) REPRESENTATIVE SEED(100,3) SOYBEAN BREEDING(18,1) SOYBEAN CULTIVAR(100,110) SOYBEAN CULTIVAR GENOME(30,1) SOYBEAN CULTIVAR PLANT(100,7) SOYBEAN CULTIVAR SOYBEAN PLANT(100,1) SOYBEAN HULL(17,1) SOYBEAN PLANT(100,44) CPC A01H-…	(US10499583) US11690345 103938917 WHO=EXAMINER SELF=Y
US10499594 US20190350158	2019-11-21	Open	(US10499594) Soybean cultivar 79162140	(US10499594) A soybean cultivar designated 79162140 is disclosed. The invention relates to the seeds of soybean cultivar 79162140, to the plants of soybean cultivar 79162140, to the plant parts of soybean cultivar 79162140, and to methods for producing progeny of soybean cultivar 79162140. The invention also relates to methods for producing a soybean plant containing in its genetic material one o…	MASON JUSTIN T	M S TECHNOLOGIES	86689403	US10499594 B1 2019-12-10 [US10499594] US20190350158 A1 2019-11-21 [US20190350158]	(US10499594) SOYBEAN CULTIVAR(100,111) SOYBEAN PLANT(100,44) AMERICAN TYPE CULTURE COLLECTION(100,10) SOYBEAN CULTIVAR PLANT(100,7) ACCESSION(100,5) SINGLE LOCUS(100,5) REPRESENTATIVE SEED(100,4) SOYBEAN CULTIVAR SOYBEAN PLANT(100,1) PROGENY PLANT(63,22) HYBRID SOYBEAN SEED(50,3) BREEDING CULTIVAR(36,1) TRANSGENIC SOYBEAN PLANT(31,1) SOYBEAN CULTIVAR GENOME(30,1) VISUAL DISEASE SCORE(27,1) SELFED…	Biotechnology Food chemistry	A01H-001/04	A01H-006/542	(US20190350158) US (US10499594) US	(US20190350158) US (US10499594) US	(US10499594) Search Report [Examiner] -US8785742 (B1) [US8785742] WILEY HUNT B Applicant citations -US5491288 (A) [US5491288] CHAUBET NICOLE, et al -US5510471 (A) [US5510471] LEBRUN MICHEL, et al -US5633448 (A) [US5633448] LEBRUN MICHEL, et al -US5717084 (A) [US5717084] HERRERA-ESTRELLA LUIS, et al -US5728925 (A) [US5728925] HERRERA-ESTRELLA LUIS, et al -US5792930 (A) [US5792930] CHAUBET NICOLE, …		13	2	0	1		2018-05-21	CLKC SOYBEAN PLANT(100,44) CLKW GENOTYPE SOYBEAN PLANT(19,1) HYBRID SOYBEAN SEED(50,3) INBRED SOYBEAN PLANT(16,1) MUTAGENIZED SOYBEAN PLANT(25,2) REPRESENTATIVE SEED(100,4) SOYBEAN BREEDING(18,1) SOYBEAN CULTIVAR(100,111) SOYBEAN CULTIVAR GENOME(30,1) SOYBEAN CULTIVAR PLANT(100,7) SOYBEAN CULTIVAR SOYBEAN PLANT(100,1) SOYBEAN HULL(17,1) SOYBEAN PLANT(100,44) CPC A01H-001/06 CPCH A01H-001/06 IC A0…	(US10499594) US10925224 92378270 WHO=EXAMINER SELF=N US11700828 104038331 WHO=EXAMINER SELF=Y
US10499596	2019-12-10	Open	(US10499596) Soybean cultivar 76034331	(US10499596) A soybean cultivar designated 76034331 is disclosed. The invention relates to the seeds of soybean cultivar 76034331, to the plants of soybean cultivar 76034331, to the plant parts of soybean cultivar 76034331, and to methods for producing progeny of soybean cultivar 76034331. The invention also relates to methods for producing a soybean plant containing in its genetic material one o…	MASON JUSTIN T	M S TECHNOLOGIES	86869083	US10499596 B1 2019-12-10 [US10499596]	(US10499596) SOYBEAN CULTIVAR(100,109) SOYBEAN PLANT(100,44) AMERICAN TYPE CULTURE COLLECTION(100,9) SOYBEAN CULTIVAR PLANT(100,7) SINGLE LOCUS(100,6) ACCESSION(100,4) REPRESENTATIVE SEED(100,3) SOYBEAN CULTIVAR SOYBEAN PLANT(100,1) PROGENY PLANT(61,21) HYBRID SOYBEAN SEED(50,3) BREEDING CULTIVAR(36,1) TRANSGENIC SOYBEAN PLANT(31,1) SOYBEAN CULTIVAR GENOME(30,1) VISUAL DISEASE SCORE(27,1) SELFED …	Food chemistry	A01H-001/04	A01H-006/542	(US10499596) US	(US10499596) US	(US10499596) Search Report [Examiner] -US8889957 (B1) [US8889957] MASON JUSTIN T Applicant citations -US5491288 (A) [US5491288] CHAUBET NICOLE, et al -US5510471 (A) [US5510471] LEBRUN MICHEL, et al -US5633448 (A) [US5633448] LEBRUN MICHEL, et al -US5717084 (A) [US5717084] HERRERA-ESTRELLA LUIS, et al -US5728925 (A) [US5728925] HERRERA-ESTRELLA LUIS, et al -US5792930 (A) [US5792930] CHAUBET NICOLE…		12	0	0	1		2018-08-02	CLKC SOYBEAN PLANT(100,44) CLKW F1 HYBRID SOYBEAN SEED(20,1) GENOTYPE SOYBEAN PLANT(19,1) HYBRID SOYBEAN SEED(50,3) INBRED SOYBEAN PLANT(16,1) MUTAGENIZED SOYBEAN PLANT(25,2) REPRESENTATIVE SEED(100,3) SOYBEAN BREEDING(18,1) SOYBEAN CULTIVAR(100,109) SOYBEAN CULTIVAR GENOME(30,1) SOYBEAN CULTIVAR PLANT(100,7) SOYBEAN CULTIVAR SOYBEAN PLANT(100,1) SOYBEAN HULL(17,1) SOYBEAN PLANT(100,44) CPC A01H-…
US10499597	2019-12-10	Open	(US10499597) Soybean cultivar 74211709	(US10499597) A soybean cultivar designated 74211709 is disclosed. The invention relates to the seeds of soybean cultivar 74211709, to the plants of soybean cultivar 74211709, to the plant parts of soybean cultivar 74211709, and to methods for producing progeny of soybean cultivar 74211709. The invention also relates to methods for producing a soybean plant containing in its genetic material one o…	MASON JUSTIN T	M S TECHNOLOGIES	86869086	US10499597 B1 2019-12-10 [US10499597]	(US10499597) SOYBEAN CULTIVAR(100,110) SOYBEAN PLANT(100,44) AMERICAN TYPE CULTURE COLLECTION(100,9) SOYBEAN CULTIVAR PLANT(100,7) SINGLE LOCUS(100,6) ACCESSION(100,4) REPRESENTATIVE SEED(100,3) SOYBEAN CULTIVAR SOYBEAN PLANT(100,1) PROGENY PLANT(63,22) HYBRID SOYBEAN SEED(50,3) BREEDING CULTIVAR(36,1) TRANSGENIC SOYBEAN PLANT(31,1) SOYBEAN CULTIVAR GENOME(30,1) VISUAL DISEASE SCORE(27,1) SELFED …	Food chemistry	A01H-006/54	A01H-006/542	(US10499597) US	(US10499597) US	(US10499597) Search Report [Examiner] -US8901387 (B2) [US8901387] WOHLESER HEINRICH S, et al Applicant citations -US5491288 (A) [US5491288] CHAUBET NICOLE, et al -US5510471 (A) [US5510471] LEBRUN MICHEL, et al -US5633448 (A) [US5633448] LEBRUN MICHEL, et al -US5717084 (A) [US5717084] HERRERA-ESTRELLA LUIS, et al -US5728925 (A) [US5728925] HERRERA-ESTRELLA LUIS, et al -US5792930 (A) [US5792930] CH…		13	0	0	1		2018-08-02	CLKC SOYBEAN PLANT(100,44) CLKW F1 HYBRID SOYBEAN SEED(20,1) GENOTYPE SOYBEAN PLANT(19,1) HYBRID SOYBEAN SEED(50,3) INBRED SOYBEAN PLANT(16,1) MUTAGENIZED SOYBEAN PLANT(25,2) REPRESENTATIVE SEED(100,3) SOYBEAN BREEDING(18,1) SOYBEAN CULTIVAR(100,110) SOYBEAN CULTIVAR GENOME(30,1) SOYBEAN CULTIVAR PLANT(100,7) SOYBEAN CULTIVAR SOYBEAN PLANT(100,1) SOYBEAN HULL(17,1) SOYBEAN PLANT(100,44) CPC A01H-…
US10499598	2019-12-10	Open	(US10499598) Soybean cultivar S170166	(US10499598) A soybean cultivar designated S170166 is disclosed. The invention relates to the seeds of soybean cultivar S170166, to the plants of soybean cultivar S170166, to the plant parts of soybean cultivar S170166, and to methods for producing progeny of soybean cultivar S170166. The invention also relates to methods for producing a soybean plant containing in its genetic material one or mor…	MASON JUSTIN T	M S TECHNOLOGIES	86869085	US10499598 B1 2019-12-10 [US10499598]	(US10499598) SOYBEAN CULTIVAR(100,110) SOYBEAN PLANT(100,44) AMERICAN TYPE CULTURE COLLECTION(100,9) SOYBEAN CULTIVAR PLANT(100,7) SINGLE LOCUS(100,6) ACCESSION(100,4) REPRESENTATIVE SEED(100,3) SOYBEAN CULTIVAR SOYBEAN PLANT(100,1) PROGENY PLANT(61,21) HYBRID SOYBEAN SEED(50,3) BREEDING CULTIVAR(36,1) TRANSGENIC SOYBEAN PLANT(31,1) SOYBEAN CULTIVAR GENOME(30,1) VISUAL DISEASE SCORE(27,1) SELFED …	Food chemistry	A01H-001/04	A01H-006/542	(US10499598) US	(US10499598) US	(US10499598) Search Report [Examiner] -US8889961 (B1) [US8889961] EBY WILLIAM H Applicant citations -US5968830 (A) [US5968830] DAN YINGHUI, et al -US8203035 (B2) [US8203035] SCHULTZE DENNIS L -US8592650 (B2) [US8592650] MASON JUSTIN THOMAS, et al -US8642748 (B2) [US8642748] MASON JUSTIN THOMAS, et al -US9631202 (B2) [US9631202] MASON JUSTIN THOMAS, et al		4	0	0	1		2018-08-06	CLKC SOYBEAN PLANT(100,44) CLKW F1 HYBRID SOYBEAN SEED(20,1) GENOTYPE SOYBEAN PLANT(19,1) HYBRID SOYBEAN SEED(50,3) INBRED SOYBEAN PLANT(16,1) MUTAGENIZED SOYBEAN PLANT(25,2) REPRESENTATIVE SEED(100,3) SOYBEAN BREEDING(18,1) SOYBEAN CULTIVAR(100,110) SOYBEAN CULTIVAR GENOME(30,1) SOYBEAN CULTIVAR PLANT(100,7) SOYBEAN CULTIVAR SOYBEAN PLANT(100,1) SOYBEAN HULL(17,1) SOYBEAN PLANT(100,44) CPC A01H-…
US10501747 US20190352651	2019-11-21	Open	(US10501747) Soybean cultivar 77130123	(US10501747) A soybean cultivar designated 77130123 is disclosed. The invention relates to the seeds of soybean cultivar 77130123, to the plants of soybean cultivar 77130123, to the plant parts of soybean cultivar 77130123, and to methods for producing progeny of soybean cultivar 77130123. The invention also relates to methods for producing a soybean plant containing in its genetic material one o…	MASON JUSTIN T	M S TECHNOLOGIES	86690514	US10501747 B1 2019-12-10 [US10501747] US20190352651 A1 2019-11-21 [US20190352651]	(US10501747) SOYBEAN CULTIVAR(100,111) SOYBEAN PLANT(100,44) AMERICAN TYPE CULTURE COLLECTION(100,10) SOYBEAN CULTIVAR PLANT(100,7) ACCESSION(100,5) SINGLE LOCUS(100,5) REPRESENTATIVE SEED(100,4) SOYBEAN CULTIVAR SOYBEAN PLANT(100,1) PROGENY PLANT(63,22) HYBRID SOYBEAN SEED(50,3) BREEDING CULTIVAR(36,1) TRANSGENIC SOYBEAN PLANT(31,1) SOYBEAN CULTIVAR GENOME(30,1) VISUAL DISEASE SCORE(27,1) SELFED…	Biotechnology Food chemistry	A01H-004/00	C12N-015/82/06	(US20190352651) US (US10501747) US	(US20190352651) US (US10501747) US	(US10501747) Search Report [Examiner] -US8258376 (B1) [US8258376] EBY WILLIAM H Applicant citations -US5491288 (A) [US5491288] CHAUBET NICOLE, et al -US5510471 (A) [US5510471] LEBRUN MICHEL, et al -US5633448 (A) [US5633448] LEBRUN MICHEL, et al -US5717084 (A) [US5717084] HERRERA-ESTRELLA LUIS, et al -US5728925 (A) [US5728925] HERRERA-ESTRELLA LUIS, et al -US5792930 (A) [US5792930] CHAUBET NICOLE,…		13	0	0	1		2018-05-21	CLKC SOYBEAN PLANT(100,44) CLKW GENOTYPE SOYBEAN PLANT(19,1) HYBRID SOYBEAN SEED(50,3) INBRED SOYBEAN PLANT(16,1) MUTAGENIZED SOYBEAN PLANT(25,2) REPRESENTATIVE SEED(100,4) SOYBEAN BREEDING(18,1) SOYBEAN CULTIVAR(100,111) SOYBEAN CULTIVAR GENOME(30,1) SOYBEAN CULTIVAR PLANT(100,7) SOYBEAN CULTIVAR SOYBEAN PLANT(100,1) SOYBEAN HULL(17,1) SOYBEAN PLANT(100,44) IC C12N-015/82 KEYC AGROBACTERIUM MEDI…
US10512230	2019-12-24	Open	(US10512230) Soybean cultivar S170055	(US10512230) A soybean cultivar designated S170055 is disclosed. The invention relates to the seeds of soybean cultivar S170055, to the plants of soybean cultivar S170055, to the plant parts of soybean cultivar S170055, and to methods for producing progeny of soybean cultivar S170055. The invention also relates to methods for producing a soybean plant containing in its genetic material one or mor…	MASON JUSTIN T	M S TECHNOLOGIES	87017811	US10512230 B1 2019-12-24 [US10512230]	(US10512230) SOYBEAN CULTIVAR(100,110) SOYBEAN PLANT(100,44) AMERICAN TYPE CULTURE COLLECTION(100,9) SOYBEAN CULTIVAR PLANT(100,7) SINGLE LOCUS(100,6) ACCESSION(100,4) REPRESENTATIVE SEED(100,3) SOYBEAN CULTIVAR SOYBEAN PLANT(100,1) PROGENY PLANT(61,21) HYBRID SOYBEAN SEED(50,3) BREEDING CULTIVAR(36,1) TRANSGENIC SOYBEAN PLANT(31,1) SOYBEAN CULTIVAR GENOME(30,1) VISUAL DISEASE SCORE(27,1) SELFED …	Food chemistry	A01H-001/02	A01H-005/10	(US10512230) US	(US10512230) US	(US10512230) Search Report [Examiner] -US9247705 (B1) [US9247705] MASON JUSTIN T Applicant citations -US5968830 (A) [US5968830] DAN YINGHUI, et al -US8017756 (B2) [US8017756] DE BEUCKELEER MARC -US8592650 (B2) [US8592650] MASON JUSTIN THOMAS, et al -US8642748 (B2) [US8642748] MASON JUSTIN THOMAS, et al -US8700336 (B2) [US8700336] VAN DEN BULCKE MARC HENRI GERMAIN, et al -US8952142 (B2) [US8952142…		6	1	0	1		2018-08-07	CLKC SOYBEAN PLANT(100,44) CLKW F1 HYBRID SOYBEAN SEED(20,1) GENOTYPE SOYBEAN PLANT(19,1) HYBRID SOYBEAN SEED(50,3) INBRED SOYBEAN PLANT(16,1) MUTAGENIZED SOYBEAN PLANT(25,2) REPRESENTATIVE SEED(100,3) SOYBEAN BREEDING(18,1) SOYBEAN CULTIVAR(100,110) SOYBEAN CULTIVAR GENOME(30,1) SOYBEAN CULTIVAR PLANT(100,7) SOYBEAN CULTIVAR SOYBEAN PLANT(100,1) SOYBEAN HULL(17,1) SOYBEAN PLANT(100,44) CPC A01H-…	(US10512230) US11771036 103818161 WHO=EXAMINER SELF=Y
US10517245	2019-12-31	Open	(US10517245) Soybean cultivar 67371612	(US10517245) A soybean cultivar designated 67371612 is disclosed. The invention relates to the seeds of soybean cultivar 67371612, to the plants of soybean cultivar 67371612, to the plant parts of soybean cultivar 67371612, and to methods for producing progeny of soybean cultivar 67371612. The invention also relates to methods for producing a soybean plant containing in its genetic material one o…	MASON JUSTIN T	M S TECHNOLOGIES	87098970	US10517245 B1 2019-12-31 [US10517245]	(US10517245) SOYBEAN CULTIVAR(100,110) SOYBEAN PLANT(100,44) AMERICAN TYPE CULTURE COLLECTION(100,9) SOYBEAN CULTIVAR PLANT(100,7) SINGLE LOCUS(100,6) ACCESSION(100,4) REPRESENTATIVE SEED(100,3) SOYBEAN CULTIVAR SOYBEAN PLANT(100,1) PROGENY PLANT(63,22) HYBRID SOYBEAN SEED(50,3) BREEDING CULTIVAR(36,1) TRANSGENIC SOYBEAN PLANT(31,1) SOYBEAN CULTIVAR GENOME(30,1) VISUAL DISEASE SCORE(27,1) SELFED …	Food chemistry	A01H-001/02	A01H-005/10	(US10517245) US	(US10517245) US	(US10517245) Search Report [Examiner] -US8604292 (B1) [US8604292] EBY WILLIAM H Applicant citations -US5491288 (A) [US5491288] CHAUBET NICOLE, et al -US5510471 (A) [US5510471] LEBRUN MICHEL, et al -US5633448 (A) [US5633448] LEBRUN MICHEL, et al -US5717084 (A) [US5717084] HERRERA-ESTRELLA LUIS, et al -US5728925 (A) [US5728925] HERRERA-ESTRELLA LUIS, et al -US5792930 (A) [US5792930] CHAUBET NICOLE,…		13	2	0	1		2018-08-03	CLKC SOYBEAN PLANT(100,44) CLKW F1 HYBRID SOYBEAN SEED(20,1) GENOTYPE SOYBEAN PLANT(19,1) HYBRID SOYBEAN SEED(50,3) INBRED SOYBEAN PLANT(16,1) MUTAGENIZED SOYBEAN PLANT(25,2) REPRESENTATIVE SEED(100,3) SOYBEAN BREEDING(18,1) SOYBEAN CULTIVAR(100,110) SOYBEAN CULTIVAR GENOME(30,1) SOYBEAN CULTIVAR PLANT(100,7) SOYBEAN CULTIVAR SOYBEAN PLANT(100,1) SOYBEAN HULL(17,1) SOYBEAN PLANT(100,44) CPC A01H-…	(US10517245) US10966397 92979135 WHO=EXAMINER SELF=Y US11678632 95609885 WHO=EXAMINER SELF=N
US10517246	2019-12-31	Open	(US10517246) Soybean cultivar 61242247	(US10517246) A soybean cultivar designated 61242247 is disclosed. The invention relates to the seeds of soybean cultivar 61242247, to the plants of soybean cultivar 61242247, to the plant parts of soybean cultivar 61242247, and to methods for producing progeny of soybean cultivar 61242247. The invention also relates to methods for producing a soybean plant containing in its genetic material one o…	MASON JUSTIN T	M S TECHNOLOGIES	87098976	US10517246 B1 2019-12-31 [US10517246]	(US10517246) SOYBEAN CULTIVAR(100,110) SOYBEAN PLANT(100,44) AMERICAN TYPE CULTURE COLLECTION(100,9) SOYBEAN CULTIVAR PLANT(100,7) SINGLE LOCUS(100,6) ACCESSION(100,4) REPRESENTATIVE SEED(100,3) SOYBEAN CULTIVAR SOYBEAN PLANT(100,1) PROGENY PLANT(63,22) HYBRID SOYBEAN SEED(50,3) BREEDING CULTIVAR(36,1) TRANSGENIC SOYBEAN PLANT(31,1) SOYBEAN CULTIVAR GENOME(30,1) VISUAL DISEASE SCORE(27,1) SELFED …	Food chemistry	A01H-001/02	A01H-005/10	(US10517246) US	(US10517246) US	(US10517246) Search Report [Examiner] -US9320227 (B2) [US9320227] GRAMS PATRICK JOSEPH ARTHUR Applicant citations -US5491288 (A) [US5491288] CHAUBET NICOLE, et al -US5510471 (A) [US5510471] LEBRUN MICHEL, et al -US5633448 (A) [US5633448] LEBRUN MICHEL, et al -US5717084 (A) [US5717084] HERRERA-ESTRELLA LUIS, et al -US5728925 (A) [US5728925] HERRERA-ESTRELLA LUIS, et al -US5792930 (A) [US5792930] C…		13	1	0	1		2018-08-03	CLKC SOYBEAN PLANT(100,44) CLKW F1 HYBRID SOYBEAN SEED(20,1) GENOTYPE SOYBEAN PLANT(19,1) HYBRID SOYBEAN SEED(50,3) INBRED SOYBEAN PLANT(16,1) MUTAGENIZED SOYBEAN PLANT(25,2) REPRESENTATIVE SEED(100,3) SOYBEAN BREEDING(18,1) SOYBEAN CULTIVAR(100,110) SOYBEAN CULTIVAR GENOME(30,1) SOYBEAN CULTIVAR PLANT(100,7) SOYBEAN CULTIVAR SOYBEAN PLANT(100,1) SOYBEAN HULL(17,1) SOYBEAN PLANT(100,44) CPC A01H-…	(US10517246) US11032994 94630935 WHO=EXAMINER SELF=N
US10517247	2019-12-31	Open	(US10517247) Soybean cultivar 71270402	(US10517247) A soybean cultivar designated 71270402 is disclosed. The invention relates to the seeds of soybean cultivar 71270402, to the plants of soybean cultivar 71270402, to the plant parts of soybean cultivar 71270402, and to methods for producing progeny of soybean cultivar 71270402. The invention also relates to methods for producing a soybean plant containing in its genetic material one o…	MASON JUSTIN T	M S TECHNOLOGIES	87098972	US10517247 B1 2019-12-31 [US10517247]	(US10517247) SOYBEAN CULTIVAR(100,110) SOYBEAN PLANT(100,44) AMERICAN TYPE CULTURE COLLECTION(100,9) SOYBEAN CULTIVAR PLANT(100,7) SINGLE LOCUS(100,6) ACCESSION(100,4) REPRESENTATIVE SEED(100,3) SOYBEAN CULTIVAR SOYBEAN PLANT(100,1) PROGENY PLANT(63,22) HYBRID SOYBEAN SEED(50,3) BREEDING CULTIVAR(36,1) TRANSGENIC SOYBEAN PLANT(31,1) SOYBEAN CULTIVAR GENOME(30,1) VISUAL DISEASE SCORE(27,1) SELFED …	Food chemistry	A01H-001/02	A01H-005/10	(US10517247) US	(US10517247) US	(US10517247) Search Report [Examiner] -US9961861 (B1) [US9961861] MASON JUSTIN T Applicant citations -US5491288 (A) [US5491288] CHAUBET NICOLE, et al -US5510471 (A) [US5510471] LEBRUN MICHEL, et al -US5633448 (A) [US5633448] LEBRUN MICHEL, et al -US5717084 (A) [US5717084] HERRERA-ESTRELLA LUIS, et al -US5728925 (A) [US5728925] HERRERA-ESTRELLA LUIS, et al -US5792930 (A) [US5792930] CHAUBET NICOLE…		13	0	0	1		2018-08-03	CLKC SOYBEAN PLANT(100,44) CLKW F1 HYBRID SOYBEAN SEED(20,1) GENOTYPE SOYBEAN PLANT(19,1) HYBRID SOYBEAN SEED(50,3) INBRED SOYBEAN PLANT(16,1) MUTAGENIZED SOYBEAN PLANT(25,2) REPRESENTATIVE SEED(100,3) SOYBEAN BREEDING(18,1) SOYBEAN CULTIVAR(100,110) SOYBEAN CULTIVAR GENOME(30,1) SOYBEAN CULTIVAR PLANT(100,7) SOYBEAN CULTIVAR SOYBEAN PLANT(100,1) SOYBEAN HULL(17,1) SOYBEAN PLANT(100,44) CPC A01H-…
US10531622	2020-01-14	Open	(US10531622) Soybean cultivar S170072	(US10531622) A soybean cultivar designated S170072 is disclosed. The invention relates to the seeds of soybean cultivar S170072, to the plants of soybean cultivar S170072, to the plant parts of soybean cultivar S170072, and to methods for producing progeny of soybean cultivar S170072. The invention also relates to methods for producing a soybean plant containing in its genetic material one or mor…	MASON JUSTIN T	M S TECHNOLOGIES	87245522	US10531622 B1 2020-01-14 [US10531622]	(US10531622) SOYBEAN CULTIVAR(100,109) SOYBEAN PLANT(100,44) AMERICAN TYPE CULTURE COLLECTION(100,9) SOYBEAN CULTIVAR PLANT(100,7) SINGLE LOCUS(100,6) ACCESSION(100,4) REPRESENTATIVE SEED(100,3) SOYBEAN CULTIVAR SOYBEAN PLANT(100,1) PROGENY PLANT(61,21) HYBRID SOYBEAN SEED(50,3) BREEDING CULTIVAR(36,1) TRANSGENIC SOYBEAN PLANT(31,1) SOYBEAN CULTIVAR GENOME(30,1) VISUAL DISEASE SCORE(27,1) SELFED …	Food chemistry	A01H-001/02	A01H-005/10	(US10531622) US	(US10531622) US	(US10531622) Search Report [Examiner] -US8889959 (B1) [US8889959] MASON JUSTIN T Applicant citations -US5966830 (A) [US5966830] SCHNACKE BERNARD ULRICH -US8017756 (B2) [US8017756] DE BEUCKELEER MARC -US8592650 (B2) [US8592650] MASON JUSTIN THOMAS, et al -US8642748 (B2) [US8642748] MASON JUSTIN THOMAS, et al -US8700336 (B2) [US8700336] VAN DEN BULCKE MARC HENRI GERMAIN, et al -US8952142 (B2) [US89…		6	0	0	1		2018-08-07	CLKC SOYBEAN PLANT(100,44) CLKW F1 HYBRID SOYBEAN SEED(20,1) GENOTYPE SOYBEAN PLANT(19,1) HYBRID SOYBEAN SEED(50,3) INBRED SOYBEAN PLANT(16,1) MUTAGENIZED SOYBEAN PLANT(25,2) REPRESENTATIVE SEED(100,3) SOYBEAN BREEDING(18,1) SOYBEAN CULTIVAR(100,109) SOYBEAN CULTIVAR GENOME(30,1) SOYBEAN CULTIVAR PLANT(100,7) SOYBEAN CULTIVAR SOYBEAN PLANT(100,1) SOYBEAN HULL(17,1) SOYBEAN PLANT(100,44) CPC A01H-…
US10531623	2020-01-14	Open	(US10531623) Soybean cultivar S170079	(US10531623) A soybean cultivar designated S170079 is disclosed. The invention relates to the seeds of soybean cultivar S170079, to the plants of soybean cultivar S170079, to the plant parts of soybean cultivar S170079, and to methods for producing progeny of soybean cultivar S170079. The invention also relates to methods for producing a soybean plant containing in its genetic material one or mor…	MASON JUSTIN T	M S TECHNOLOGIES	87245519	US10531623 B1 2020-01-14 [US10531623]	(US10531623) SOYBEAN CULTIVAR(100,110) SOYBEAN PLANT(100,44) AMERICAN TYPE CULTURE COLLECTION(100,9) SOYBEAN CULTIVAR PLANT(100,7) SINGLE LOCUS(100,6) ACCESSION(100,4) REPRESENTATIVE SEED(100,3) SOYBEAN CULTIVAR SOYBEAN PLANT(100,1) PROGENY PLANT(61,21) HYBRID SOYBEAN SEED(50,3) BREEDING CULTIVAR(36,1) TRANSGENIC SOYBEAN PLANT(31,1) SOYBEAN CULTIVAR GENOME(30,1) VISUAL DISEASE SCORE(27,1) SELFED …	Food chemistry	A01H-001/02	A01H-005/10	(US10531623) US	(US10531623) US	(US10531623) Search Report [Examiner] -US8889959 (B1) [US8889959] MASON JUSTIN T Applicant citations -US5968830 (A) [US5968830] DAN YINGHUI, et al -US7642416 (B2) [US7642416] SCHULTZE DENNIS L -US8017756 (B2) [US8017756] DE BEUCKELEER MARC -US8592650 (B2) [US8592650] MASON JUSTIN THOMAS, et al -US8642748 (B2) [US8642748] MASON JUSTIN THOMAS, et al -US8700336 (B2) [US8700336] VAN DEN BULCKE MARC H…		8	0	0	1		2018-08-07	CLKC SOYBEAN PLANT(100,44) CLKW F1 HYBRID SOYBEAN SEED(20,1) GENOTYPE SOYBEAN PLANT(19,1) HYBRID SOYBEAN SEED(50,3) INBRED SOYBEAN PLANT(16,1) MUTAGENIZED SOYBEAN PLANT(25,2) REPRESENTATIVE SEED(100,3) SOYBEAN BREEDING(18,1) SOYBEAN CULTIVAR(100,110) SOYBEAN CULTIVAR GENOME(30,1) SOYBEAN CULTIVAR PLANT(100,7) SOYBEAN CULTIVAR SOYBEAN PLANT(100,1) SOYBEAN HULL(17,1) SOYBEAN PLANT(100,44) CPC A01H-…
US10555470 US20200037532	2020-02-06	Open	(US10555470) Soybean cultivar S160123	(US10555470) A soybean cultivar designated S160123 is disclosed. The invention relates to the seeds of soybean cultivar S160123, to the plants of soybean cultivar S160123, to the plant parts of soybean cultivar S160123, and to methods for producing progeny of soybean cultivar S160123. The invention also relates to methods for producing a soybean plant containing in its genetic material one or mor…	MASON JUSTIN T	M S TECHNOLOGIES	87499412	US10555470 B1 2020-02-11 [US10555470] US20200037532 A1 2020-02-06 [US20200037532]	(US10555470) SOYBEAN CULTIVAR(100,110) SOYBEAN PLANT(100,44) AMERICAN TYPE CULTURE COLLECTION(100,9) SOYBEAN CULTIVAR PLANT(100,7) SINGLE LOCUS(100,6) ACCESSION(100,4) REPRESENTATIVE SEED(100,3) SOYBEAN CULTIVAR SOYBEAN PLANT(100,1) PROGENY PLANT(63,22) HYBRID SOYBEAN SEED(50,3) BREEDING CULTIVAR(36,1) TRANSGENIC SOYBEAN PLANT(31,1) SOYBEAN CULTIVAR GENOME(30,1) VISUAL DISEASE SCORE(27,1) SELFED …	Food chemistry	A01H-006/54	A01H-005/10	(US20200037532) US (US10555470) US	(US20200037532) US (US10555470) US	(US10555470) Search Report [Examiner] -US9560818 (B2) [US9560818] MASON JUSTIN T Applicant citations -US5968830 (A) [US5968830] DAN YINGHUI, et al -US8012689 (B2) [US8012689] DE BEUCKELEER MARC -US8742216 (B2) [US8742216] MASON JUSTIN T -US9456572 (B2) [US9456572] MASON JUSTIN T -US9554536 (B2) [US9554536] MASON JUSTIN T		6	0	0	1		2018-08-01	CLKC SOYBEAN PLANT(100,44) CLKW F1 HYBRID SOYBEAN SEED(20,1) GENOTYPE SOYBEAN PLANT(19,1) HYBRID SOYBEAN SEED(50,3) INBRED SOYBEAN PLANT(16,1) MUTAGENIZED SOYBEAN PLANT(25,2) REPRESENTATIVE SEED(100,3) SOYBEAN BREEDING(18,1) SOYBEAN CULTIVAR(100,110) SOYBEAN CULTIVAR GENOME(30,1) SOYBEAN CULTIVAR PLANT(100,7) SOYBEAN CULTIVAR SOYBEAN PLANT(100,1) SOYBEAN HULL(17,1) SOYBEAN PLANT(100,44) CPC A01H-…
US10555478 US20200037530	2020-02-06	Open	(US10555478) Soybean cultivar 75242840	(US10555478) A soybean cultivar designated 75242840 is disclosed. The invention relates to the seeds of soybean cultivar 75242840, to the plants of soybean cultivar 75242840, to the plant parts of soybean cultivar 75242840, and to methods for producing progeny of soybean cultivar 75242840. The invention also relates to methods for producing a soybean plant containing in its genetic material one o…	MASON JUSTIN T	M S TECHNOLOGIES	87499410	US10555478 B1 2020-02-11 [US10555478] US20200037530 A1 2020-02-06 [US20200037530]	(US10555478) SOYBEAN CULTIVAR(100,110) SOYBEAN PLANT(100,44) AMERICAN TYPE CULTURE COLLECTION(100,9) SOYBEAN CULTIVAR PLANT(100,7) SINGLE LOCUS(100,6) ACCESSION(100,4) REPRESENTATIVE SEED(100,3) SOYBEAN CULTIVAR SOYBEAN PLANT(100,1) PROGENY PLANT(63,22) HYBRID SOYBEAN SEED(50,3) BREEDING CULTIVAR(36,1) TRANSGENIC SOYBEAN PLANT(31,1) SOYBEAN CULTIVAR GENOME(30,1) VISUAL DISEASE SCORE(27,1) SELFED …	Food chemistry	A01H-006/54	A01H-006/542	(US20200037530) US (US10555478) US	(US20200037530) US (US10555478) US	(US10555478) Search Report [Examiner] -US9018463 (B2) [US9018463] MASON JUSTIN T Applicant citations -US5491288 (A) [US5491288] CHAUBET NICOLE, et al -US5510471 (A) [US5510471] LEBRUN MICHEL, et al -US5633448 (A) [US5633448] LEBRUN MICHEL, et al -US5717084 (A) [US5717084] HERRERA-ESTRELLA LUIS, et al -US5728925 (A) [US5728925] HERRERA-ESTRELLA LUIS, et al -US5792930 (A) [US5792930] CHAUBET NICOLE…		12	1	0	1		2018-08-01	CLKC SOYBEAN PLANT(100,44) CLKW F1 HYBRID SOYBEAN SEED(20,1) GENOTYPE SOYBEAN PLANT(19,1) HYBRID SOYBEAN SEED(50,3) INBRED SOYBEAN PLANT(16,1) MUTAGENIZED SOYBEAN PLANT(25,2) REPRESENTATIVE SEED(100,3) SOYBEAN BREEDING(18,1) SOYBEAN CULTIVAR(100,110) SOYBEAN CULTIVAR GENOME(30,1) SOYBEAN CULTIVAR PLANT(100,7) SOYBEAN CULTIVAR SOYBEAN PLANT(100,1) SOYBEAN HULL(17,1) SOYBEAN PLANT(100,44) CPC A01H-…	(US10555478) US11363791 99282170 WHO=APPLICANT SELF=Y
US10555479 US20200037531	2020-02-06	Open	(US10555479) Soybean cultivar 71342318	(US10555479) A soybean cultivar designated 71342318 is disclosed. The invention relates to the seeds of soybean cultivar 71342318, to the plants of soybean cultivar 71342318, to the plant parts of soybean cultivar 71342318, and to methods for producing progeny of soybean cultivar 71342318. The invention also relates to methods for producing a soybean plant containing in its genetic material one o…	MASON JUSTIN T	M S TECHNOLOGIES	87499413	US10555479 B1 2020-02-11 [US10555479] US20200037531 A1 2020-02-06 [US20200037531]	(US10555479) SOYBEAN CULTIVAR(100,110) SOYBEAN PLANT(100,44) AMERICAN TYPE CULTURE COLLECTION(100,9) SOYBEAN CULTIVAR PLANT(100,7) SINGLE LOCUS(100,6) ACCESSION(100,4) REPRESENTATIVE SEED(100,3) SOYBEAN CULTIVAR SOYBEAN PLANT(100,1) PROGENY PLANT(63,22) HYBRID SOYBEAN SEED(50,3) BREEDING CULTIVAR(36,1) TRANSGENIC SOYBEAN PLANT(31,1) SOYBEAN CULTIVAR GENOME(30,1) VISUAL DISEASE SCORE(27,1) SELFED …	Food chemistry	A01H-006/54	A01H-006/542	(US20200037531) US (US10555479) US	(US20200037531) US (US10555479) US	(US10555479) Search Report [Examiner] -US8143497 (B2) [US8143497] EBY WILLIAM H Applicant citations -US5491288 (A) [US5491288] CHAUBET NICOLE, et al -US5510471 (A) [US5510471] LEBRUN MICHEL, et al -US5633448 (A) [US5633448] LEBRUN MICHEL, et al -US5717084 (A) [US5717084] HERRERA-ESTRELLA LUIS, et al -US5728925 (A) [US5728925] HERRERA-ESTRELLA LUIS, et al -US5792930 (A) [US5792930] CHAUBET NICOLE,…		13	1	0	1		2018-08-01	CLKC SOYBEAN PLANT(100,44) CLKW F1 HYBRID SOYBEAN SEED(20,1) GENOTYPE SOYBEAN PLANT(19,1) HYBRID SOYBEAN SEED(50,3) INBRED SOYBEAN PLANT(16,1) MUTAGENIZED SOYBEAN PLANT(25,2) REPRESENTATIVE SEED(100,3) SOYBEAN BREEDING(18,1) SOYBEAN CULTIVAR(100,110) SOYBEAN CULTIVAR GENOME(30,1) SOYBEAN CULTIVAR PLANT(100,7) SOYBEAN CULTIVAR SOYBEAN PLANT(100,1) SOYBEAN HULL(17,1) SOYBEAN PLANT(100,44) CPC A01H-…	(US10555479) US11363791 99282170 WHO=APPLICANT SELF=Y
IN-421748 US20220372508 BR112014029381 US20200392531 US10577625 US20180265889 BR112014029381 US9834783 CA2872128 CN104884624B BR112014029381 IN2014DN10112 CN104884624 WO2013177376 BR112014029381 AR--91160 US8710300 US20140068807 CA2872128 US20130318652 WO2013177376	2013-11-28	Open	(US10577625) Dirigent gene EG261 and its orthologs and paralogs and their uses for pathogen resistance in plants	(US10577625) The present invention provides the identification and use of EG261, homologs of EG261, orthologs of EG261, paralogs of EG261, and fragments and variations thereof for altering, e.g. increasing, pathogen tolerance and/or resistance in plants.	MESSIER WALTER	CROP SCIENCE CROP SCIENCE SHARE EVOLUTIONARY GENOMICS	61256824	US10577625 B2 2020-03-03 [US10577625] US20180265889 A1 2018-09-20 [US20180265889] US9834783 B2 2017-12-05 [US9834783] US20140068807 A1 2014-03-06 [US20140068807] US8710300 B2 2014-04-29 [US8710300] US20130318652 A1 2013-11-28 [US20130318652] US20220372508 A1 2022-11-24 [US20220372508] US20200392531 A1 2020-12-17 [US20200392531] WO2013/177376 A3 2015-06-25 [WO2013177376] WO2013/177376 A2 2013-11-2…	(IN-421748) PLANT(100,138) ORTHOLOG(100,34) CONSTRUCT(100,21) PARALOG(100,20) DIRIGENT(100,5) PATHOGEN RESISTANCE(100,2) PHYTOPARASITIC NEMATODE SPECIES(100,1) PATHOGEN TOLERANCE(93,9) GENE TERMINATION SEQUENCE(70,7) RESISTANT CHARACTER INHERITANCE(67,1) GRAPE DISEASE(64,1) LIVING MICROORGANISM(60,1) PREEXISTING VECTOR(57,1) PHYSIOLOGICAL RACE EXISTENCE(54,1) HOMOLOG(51,24) SUSCEPTIBLE SOYBEAN PL…	Basic materials chemistry Biotechnology Computer technology Food chemistry	A01H-001/00	C12N-015/82/85	(US20220372508) US (US20200392531) US (US20180265889) US (US10577625) US (US20140068807) US (US9834783) US (US20130318652) US (US8710300) US (WO2013177376) US (WO2013177376) US (BR112014029381) US (BR112014029381) US (CA2872128) US (CA2872128) US	(US20180265889) US (US10577625) US	(US20220372508) Search Report [Examiner] -US9834783 (B2) [US9834783] MESSIER WALTER -US2011247096 (A1) [US20110247096] MCCAIG BONNIE (US10577625) Search Report [Examiner] -US2004031072 (A1) [US20040031072] LA ROSA THOMAS J, et al -US2011247096 (A1) [US20110247096] MCCAIG BONNIE Applicant citations -US5501967 (A) [US5501967] OFFRINGA REMKO, et al -US7569389 (B2) [US7569389] FELDMANN KENNETH A, et …	YUE ET AL.: "Genetic analysis of resistance to soybean cyst nematode in Pl 438489B", 《EUPHYTICA》 (Cat. A) -BOURQUE ET AL.: "Suppression of gene expression in plant cells utilizing antisense sequences transcribed by RNA polymerase III", 《PLANT MOLECULAR BIOLOGY》 (Cat. A) -Yue et al..Genetic analysis of resistance to soybean cyst nematode in Pl 438489B.《Euphytica》.2000,181-186.;Bourque et al..Suppr…	15	5	104	7	(IN-421748) WO2013/177376 (BR112014029381) WO2013/177376 (CA2872128) WO2013/177376 (CN104884624B) WO2013/177376	2013-05-23	CLKC SOYBEAN PLANT(100,8) SOYBEAN PLANT CELL(28,2) CLKW BREEDING SOYBEAN PLANT(18,1) BREEDING SOYBEAN PLANT(19,1) BREEDING SOYBEAN PLANT(31,1) CONTROL SOYBEAN PLANT(15,3) CONTROL SOYBEAN PLANT(19,1) CONTROL SOYBEAN PLANT(23,4) CONTROL SOYBEAN PLANT(24,2) CONTROL SOYBEAN PLANT(5,1) ENHANCING TOLERANCE(100,2) ENHANCING TOLERANCE(13,1) ENHANCING TOLERANCE(14,1) ENHANCING TOLERANCE(22,2) ENHANCING TO…	(US9834783) US20220372508 61256824 WHO=EXAMINER SELF=Y US9605274 71915720 WHO=APPLICANT SELF=Y US9834783 61256824 WHO=APPLICANT SELF=Y US10577625 61256824 WHO=APPLICANT SELF=Y (US8710300) US9834783 61256824 WHO=EXAMINER SELF=Y US20140068807 61256824 WHO=EXAMINER SELF=Y CAT=DBL US20140380518 71915720 WHO=EXAMINER SELF=Y CAT=DBL WO2015170325 71291396 WHO=APPLICANT SELF=N US9605274 71915720 WHO=APPL…
US10582677 US20200037552	2020-02-06	Open	(US10582677) Soybean cultivar S170160	(US10582677) A soybean cultivar designated S170160 is disclosed. The invention relates to the seeds of soybean cultivar S170160, to the plants of soybean cultivar S170160, to the plant parts of soybean cultivar S170160, and to methods for producing progeny of soybean cultivar S170160. The invention also relates to methods for producing a soybean plant containing in its genetic material one or mor…	MASON JUSTIN T	M S TECHNOLOGIES	87499422	US10582677 B2 2020-03-10 [US10582677] US20200037552 A1 2020-02-06 [US20200037552]	(US10582677) SOYBEAN CULTIVAR(100,110) SOYBEAN PLANT(100,44) AMERICAN TYPE CULTURE COLLECTION(100,9) SOYBEAN CULTIVAR PLANT(100,7) SINGLE LOCUS(100,6) ACCESSION(100,4) REPRESENTATIVE SEED(100,3) SOYBEAN CULTIVAR SOYBEAN PLANT(100,1) PROGENY PLANT(63,22) HYBRID SOYBEAN SEED(50,3) BREEDING CULTIVAR(36,1) TRANSGENIC SOYBEAN PLANT(31,1) SOYBEAN CULTIVAR GENOME(30,1) VISUAL DISEASE SCORE(27,1) SELFED …	Food chemistry	A01H-001/02	A01H-005/10	(US20200037552) US (US10582677) US	(US20200037552) US (US10582677) US	(US10582677) Search Report [Examiner] -US10258008 (B2) [US10258008] MASON JUSTIN T Applicant citations -US5968830 (A) [US5968830] DAN YINGHUI, et al -US8203035 (B2) [US8203035] SCHULTZE DENNIS L -US8592650 (B2) [US8592650] MASON JUSTIN THOMAS, et al -US8642748 (B2) [US8642748] MASON JUSTIN THOMAS, et al -US9631202 (B2) [US9631202] MASON JUSTIN THOMAS, et al		4	0	0	1		2018-08-06	CLKC SOYBEAN PLANT(100,44) CLKW F1 HYBRID SOYBEAN SEED(20,1) GENOTYPE SOYBEAN PLANT(19,1) HYBRID SOYBEAN SEED(50,3) INBRED SOYBEAN PLANT(16,1) MUTAGENIZED SOYBEAN PLANT(25,2) REPRESENTATIVE SEED(100,3) SOYBEAN BREEDING(18,1) SOYBEAN CULTIVAR(100,110) SOYBEAN CULTIVAR GENOME(30,1) SOYBEAN CULTIVAR PLANT(100,7) SOYBEAN CULTIVAR SOYBEAN PLANT(100,1) SOYBEAN HULL(17,1) SOYBEAN PLANT(100,44) CPC A01H-…
US10588283 US20200037555	2020-02-06	Open	(US10588283) Soybean cultivar S170076	(US10588283) A soybean cultivar designated S170076 is disclosed. The invention relates to the seeds of soybean cultivar S170076, to the plants of soybean cultivar S170076, to the plant parts of soybean cultivar S170076, and to methods for producing progeny of soybean cultivar S170076. The invention also relates to methods for producing a soybean plant containing in its genetic material one or mor…	MASON JUSTIN T	M S TECHNOLOGIES	87499438	US10588283 B2 2020-03-17 [US10588283] US20200037555 A1 2020-02-06 [US20200037555]	(US10588283) SOYBEAN CULTIVAR(100,110) SOYBEAN PLANT(100,44) AMERICAN TYPE CULTURE COLLECTION(100,9) SOYBEAN CULTIVAR PLANT(100,7) SINGLE LOCUS(100,6) ACCESSION(100,4) REPRESENTATIVE SEED(100,3) SOYBEAN CULTIVAR SOYBEAN PLANT(100,1) PROGENY PLANT(63,22) HYBRID SOYBEAN SEED(50,3) BREEDING CULTIVAR(36,1) TRANSGENIC SOYBEAN PLANT(31,1) SOYBEAN CULTIVAR GENOME(30,1) VISUAL DISEASE SCORE(27,1) SELFED …	Food chemistry	A01H-001/02	A01H-005/10	(US20200037555) US (US10588283) US	(US20200037555) US (US10588283) US	(US10588283) Search Report [Examiner] -US2017020098 (A1) [US20170020098] RHODES WILLIAM K Applicant citations -US5968830 (A) [US5968830] DAN YINGHUI, et al -US8017756 (B2) [US8017756] DE BEUCKELEER MARC -US8592650 (B2) [US8592650] MASON JUSTIN THOMAS, et al -US8642748 (B2) [US8642748] MASON JUSTIN THOMAS, et al -US8700336 (B2) [US8700336] VAN DEN BULCKE MARC HENRI GERMAIN, et al -US8952142 (B2) […		6	1	0	1		2018-08-06	CLKC SOYBEAN PLANT(100,44) CLKW F1 HYBRID SOYBEAN SEED(20,1) GENOTYPE SOYBEAN PLANT(19,1) HYBRID SOYBEAN SEED(50,3) INBRED SOYBEAN PLANT(16,1) MUTAGENIZED SOYBEAN PLANT(25,2) REPRESENTATIVE SEED(100,3) SOYBEAN BREEDING(18,1) SOYBEAN CULTIVAR(100,110) SOYBEAN CULTIVAR GENOME(30,1) SOYBEAN CULTIVAR PLANT(100,7) SOYBEAN CULTIVAR SOYBEAN PLANT(100,1) SOYBEAN HULL(17,1) SOYBEAN PLANT(100,44) CPC A01H-…	(US10588283) US11553680 103414316 WHO=APPLICANT SELF=Y
US10595485 US20200045909	2020-02-13	Open	(US10595485) Soybean cultivar S170044	(US10595485) A soybean cultivar designated S170044 is disclosed. The invention relates to the seeds of soybean cultivar S170044, to the plants of soybean cultivar S170044, to the plant parts of soybean cultivar S170044, and to methods for producing progeny of soybean cultivar S170044. The invention also relates to methods for producing a soybean plant containing in its genetic material one or mor…	MASON JUSTIN T	M S TECHNOLOGIES	87585468	US10595485 B2 2020-03-24 [US10595485] US20200045909 A1 2020-02-13 [US20200045909]	(US10595485) SOYBEAN CULTIVAR(100,110) SOYBEAN PLANT(100,44) AMERICAN TYPE CULTURE COLLECTION(100,9) SOYBEAN CULTIVAR PLANT(100,7) SINGLE LOCUS(100,6) ACCESSION(100,4) REPRESENTATIVE SEED(100,3) SOYBEAN CULTIVAR SOYBEAN PLANT(100,1) PROGENY PLANT(63,22) HYBRID SOYBEAN SEED(50,3) BREEDING CULTIVAR(36,1) TRANSGENIC SOYBEAN PLANT(31,1) SOYBEAN CULTIVAR GENOME(30,1) VISUAL DISEASE SCORE(27,1) SELFED …	Food chemistry	A01H-001/02	A01H-005/10	(US20200045909) US (US10595485) US	(US20200045909) US (US10595485) US	(US10595485) Search Report [Examiner] -US7217868 (B1) [US7217868] EBY WILLIAM H Applicant citations -US5968830 (A) [US5968830] DAN YINGHUI, et al -US8017756 (B2) [US8017756] DE BEUCKELEER MARC -US8367898 (B2) [US8367898] SCHULTZE DENNIS L -US8592650 (B2) [US8592650] MASON JUSTIN THOMAS, et al -US8642748 (B2) [US8642748] MASON JUSTIN THOMAS, et al -US8700336 (B2) [US8700336] VAN DEN BULCKE MARC HE…		7	2	0	1		2018-08-07	CLKC SOYBEAN PLANT(100,44) CLKW F1 HYBRID SOYBEAN SEED(20,1) GENOTYPE SOYBEAN PLANT(19,1) HYBRID SOYBEAN SEED(50,3) INBRED SOYBEAN PLANT(16,1) MUTAGENIZED SOYBEAN PLANT(25,2) REPRESENTATIVE SEED(100,3) SOYBEAN BREEDING(18,1) SOYBEAN CULTIVAR(100,110) SOYBEAN CULTIVAR GENOME(30,1) SOYBEAN CULTIVAR PLANT(100,7) SOYBEAN CULTIVAR SOYBEAN PLANT(100,1) SOYBEAN HULL(17,1) SOYBEAN PLANT(100,44) CPC A01H-…	(US10595485) US7666833 1046365 WHO=EXAMINER SELF=N CAT=DBL US11716957 104226345 WHO=EXAMINER SELF=N
US10602688 US20200045908	2020-02-13	Open	(US10602688) Soybean cultivar S170062	(US10602688) A soybean cultivar designated S170062 is disclosed. The invention relates to the seeds of soybean cultivar S170062, to the plants of soybean cultivar S170062, to the plant parts of soybean cultivar S170062, and to methods for producing progeny of soybean cultivar S170062. The invention also relates to methods for producing a soybean plant containing in its genetic material one or mor…	MASON JUSTIN T	M S TECHNOLOGIES	87585481	US10602688 B2 2020-03-31 [US10602688] US20200045908 A1 2020-02-13 [US20200045908]	(US10602688) SOYBEAN CULTIVAR(100,110) SOYBEAN PLANT(100,44) AMERICAN TYPE CULTURE COLLECTION(100,9) SOYBEAN CULTIVAR PLANT(100,7) SINGLE LOCUS(100,6) ACCESSION(100,4) REPRESENTATIVE SEED(100,3) SOYBEAN CULTIVAR SOYBEAN PLANT(100,1) PROGENY PLANT(63,22) HYBRID SOYBEAN SEED(50,3) BREEDING CULTIVAR(36,1) TRANSGENIC SOYBEAN PLANT(31,1) SOYBEAN CULTIVAR GENOME(30,1) VISUAL DISEASE SCORE(27,1) SELFED …	Food chemistry	A01H-001/02	A01H-005/10	(US20200045908) US (US10602688) US	(US20200045908) US (US10602688) US	(US10602688) Search Report [Examiner] -US8203035 (B2) [US8203035] SCHULTZE DENNIS L Applicant citations -US5968830 (A) [US5968830] DAN YINGHUI, et al -US8017756 (B2) [US8017756] DE BEUCKELEER MARC -US8592650 (B2) [US8592650] MASON JUSTIN THOMAS, et al -US8642748 (B2) [US8642748] MASON JUSTIN THOMAS, et al -US8700336 (B2) [US8700336] VAN DEN BULCKE MARC HENRI GERMAIN, et al -US8952142 (B2) [US8952…		6	0	0	1		2018-08-07	CLKC SOYBEAN PLANT(100,44) CLKW F1 HYBRID SOYBEAN SEED(20,1) GENOTYPE SOYBEAN PLANT(19,1) HYBRID SOYBEAN SEED(50,3) INBRED SOYBEAN PLANT(16,1) MUTAGENIZED SOYBEAN PLANT(25,2) REPRESENTATIVE SEED(100,3) SOYBEAN BREEDING(18,1) SOYBEAN CULTIVAR(100,110) SOYBEAN CULTIVAR GENOME(30,1) SOYBEAN CULTIVAR PLANT(100,7) SOYBEAN CULTIVAR SOYBEAN PLANT(100,1) SOYBEAN HULL(17,1) SOYBEAN PLANT(100,44) CPC A01H-…
[truncated: 421 more rows]

## Sheet: Table S2
Web of Science Categories	Record Count	Percent
Plant Sciences	1119	44.37
Agronomy	468	18.557
Genetics Heredity	287	11.38
Multidisciplinary Sciences	251	9.952
Biochemistry Molecular Biology	232	9.199
Biotechnology Applied Microbiology	230	9.12
Agriculture Multidisciplinary	157	6.225
Agriculture Dairy Animal Science	119	4.718
Chemistry Multidisciplinary	110	4.362
Food Science Technology	106	4.203
Horticulture	81	3.212
Veterinary Sciences	72	2.855
Environmental Sciences	55	2.181
Biology	45	1.784
Entomology	44	1.745
Zoology	43	1.705
Microbiology	42	1.665
Biochemical Research Methods	36	1.427
Remote Sensing	27	1.071
Ecology	22	0.872
Cell Biology	21	0.833
Chemistry Applied	18	0.714
Nutrition Dietetics	17	0.674
Toxicology	17	0.674
Imaging Science Photographic Technology	16	0.634
Geosciences Multidisciplinary	15	0.595
Medicine Research Experimental	14	0.555
Biodiversity Conservation	11	0.436
Chemistry Analytical	11	0.436
Immunology	11	0.436
Mathematical Computational Biology	11	0.436
Evolutionary Biology	9	0.357
Fisheries	9	0.357
Computer Science Interdisciplinary Applications	8	0.317
Green Sustainable Science Technology	8	0.317
Instruments Instrumentation	8	0.317
Environmental Studies	7	0.278
Soil Science	7	0.278
Agricultural Engineering	6	0.238
Engineering Electrical Electronic	6	0.238
Pharmacology Pharmacy	6	0.238
Geology	5	0.198
Oncology	5	0.198
Biophysics	4	0.159
Energy Fuels	4	0.159
Medicine Legal	4	0.159
Electrochemistry	3	0.119
Engineering Biomedical	3	0.119
[truncated: 34 more rows]
